# Supplementary material for: Ethical, legal, and sociocultural considerations in neural device explantation: a systematic review
Source: Front Neurosci. 2025 Nov 3;19:1568800. doi: 10.3389/fnins.2025.1568800 (PMC12621010; doi:10.3389/fnins.2025.1568800)
Supplement: Supplementary Data 1 — Search strategy. [file Data_Sheet_1.xlsx]

## Sheet: Table S1 
	Table S1	General Information
	Authors	Reference	Year	Country	Field of Study	Study Type	Technology Type	Study Aim
	Abode-Iyamah et al.	S1	2019	United States	Medical	Retrospective study	DBS	To address this knowledge gap, we conducted a single-center retrospective cohort study to identify possible risk factors for DBS infections. We investigated the effect of patient characteristics and operative factors, including the number of procedures used to implant the DBS system, the antibiotic used for perioperative prophylaxis, and the placement of intra- wound VP on SSI rates after DBS imp…
	Al-Kaisy et al.	S2	2020	United Kingdom	Medical	Retrospective study	SCS	We present a UK study analyzing explants of electrical neuromodulation devices for different conditions over 11 years in a single center specializing in neuromodulation.
	Bazaka and Jacob	S3	2012	Australia	Engineering	Review	Implantable devices	Long-term implants present specific engineering challenges, including low energy consumption and stable performance. Resorbable electronics may offer excellent short-term performance without the need for surgical removal. However, most electronic materials have poor bio- and cytocompatibility, resulting in immune reactions and infections. This paper reviews the current situation and highlights ch…
	Beletsky et al.	S4	2023	United States	Medical	Retrospective study	SCS	The purpose of this study was to assess the association of psychiatric comorbidities with postprocedural outcomes after SCS implantation.
	Bendel et al.	S5	2017	United States	Medical	Retrospective study	SCS	In this study, we aim to provide a large scale retrospective study of infection management techniques specifically for SCS implantation.
	Bennett et al.	S6	2021	United States	Ethical	Retrospective study	DBS	Therefore, the purpose of this study was to categorize reported complications of DBS devices submitted to the United States Food & Drug Administration (FDA).
	Bernstein et al.	S7	2019	United States	Medical	Retrospective study	DBS	The aim of this study is to evaluate the infections occurring after DBS placement and implantable generator (IPG) placement in order to better prevent and manage these infections.
	Bhatia et al.	S8	2010	United States	Medical	Retrospective study	DBS	We report the incidence and management of infections after DBS in a single institution over the past 11 years.
	Bjerknes et al.	S9	2014	Norway	Medical	Retrospective study	DBS	We wanted to assess the frequency and possible risk factors of DBS related infections at our centre. In the purpose of evaluating treatment options, we also analyzed treatment, and the clinical and microbiological characteristics of the infections.
	Bouwens van der Vlis et al.	S10	2022	The Netherlands	Medical	Retrospective study	DBS	This study aimed to give an overview of the nature and frequency of those AEs in our center and to describe the way they were managed. Furthermore, an attempt was made at identifying possible risk factors for AEs to inform possible future preventive measures.
	Brown et al.	S11	2020	United States	Medical	Review	Neural devices	Here we review the published cases of allergic reactions to implanted neuromodulatory devices and leverage the experiences of other specialties that deal with similar complications to formulate recommendations for prevention and management.
	Bullard et al.	S12	2020	United States	Medical	Systematic review	Neuromodulation implants	The objective of this systematic review is to provide a detailed safety analysis for future intracranial, fully implanted, modular neuroprosthetic systems.
	Burwell, Sample, and Racine	S13	2017	Canada	Ethical	Review	BCI	To identify and characterize the key issues associated with BCI use, we performed a scoping review of biomedical ethics literature, analyzing the ethics concerns cited across multiple disciplines, including philosophy and medicine.
	Carmichael and Carmichael	S14	2013	United Kingdom	Ethical	Ethical analysis	BCI	This paper highlights aspects related to current research and thinking about ethical issues in relation to Brain Computer Interface (BCI) and Brain-Neuronal Computer Interfaces (BNCI) research through the experience of one particular project, BrainAble, which is exploring and developing the potential of these technologies to enable people with complex disabilities to control computers.
	Chari et al.	S15	2021	United Kingdom	Ethical	Review	Brain-machine interfaces	We outline the current state and key challenges in this rapidly advancing field, including implant technology, implant recipients, implantation methodology, implant function, and ethical, regulatory, and economic considerations.
	Chen and Bhatia	S16	2022	United States	Medical	Retrospective study, review	DBS	In this paper we will investigate the efficacy of DBS, adverse event reports for DBS implantation, withdrawal symptoms that may happen upon halting DBS, and potential solutions to complications.
	Chen et al.	S17	2017	United States	Economic	Retrospective study	DBS	We aimed to quantify the costs of DBS hardware-related infections in patients undergoing eventual device explantation.
	Clausen	S18	2011	Germany	Ethical	Ethical analysis	BCI, DBS	Ethical issues of stimulating devices are mainly discussed in the field of deep brain stimulation.
	Dague et al.	S19	2023	Germany	Medical	Retrospective study	DBS	Evaluation of the antiseizure efficacy, side effects and neuropsychological effects of Deep brain stimulation (DBS) of the anterior nucleus of the thalamus (ANT). ANT-DBS is a treatment option for patients with difficult-to-treat epilepsy.
	Deeb et al.	S20	2020	United States	Medical	Retrospective study	DBS	In this article, we aim to evaluate the rate and the reasons for removal of DBS hardware in TS (Tourette Syndrome) patients.
	De La Porte and Van De Keift	S21	1993	Belgium	Medical	Retrospective study	SCS	We have reviewed our experience with spinal cord stimulation in treating patients with the failed back surgery syndrome and have assessed patient and patient-selection characteristics as predictors of the long-term outcome.
	Dietvorst et al.	S22	2017	Belgium	Medical	Retrospective study	SCS	Since little is known about the incidence, the causative factors, and the consequences of pocket pain, the present study aimed to look at the incidence and the impact of IPG site pain in patients undergoing neuromodulation for pain, movement disorders, and psychiatric disorders. Guidelines for the treatment of pocket pain are also discussed.
	Doshi et al.	S23	2022	India	Medical	Retrospective study	DBS	This study from a single center and a single surgeon analyzes various risk factors for complications and tries to establish if there is a learning curve effect in minimizing the complications.
	Dupré et al.	S24	2018	United States	Medical	Retrospective study	SCS	To investigate patterns of reasons given among patients who underwent SCS explant surgery (SCSES).
	Engel et al.	S25	2018	Germany	Medical	Retrospective study	DBS	To determine rates of adverse events (AEs) related to deep brain stimulation (DBS) surgery or implanted devices from a large series from a single institution.
	Fernández-Pajarín et al.	S26	2017	Spain	Medical	Retrospective study	DBS	Here we report our experience in 249 patients. We discuss, based on our knowledge and the litera- ture, delayed hardware DBS complications and propose solutions.
	Fily et al.	S27	2011	France	Medical	Case series	DBS	We aimed to collect data to better define DBS hardware-related infections and their management, from our own experience and from published case reports and series.
	Frizon et al.	S28	2018	United States	Medical	Retrospective study	DBS	In this study, we present our outcomes after revision or reimplantation surgery in patients with infections, device failure, or unsatisfactory results after DBS surgery for PD.
	Fytagoridis et al.	S29	2016	Sweden	Medical	Retrospective study	DBS	To investigate the incidence of adverse events, including postoperative infections, associated with IPG replacements in a multicenter cohort.
	Gilbert	S30	2014	Australia	Ethical	Ethical analysis	DBS	The purpose of this article is to examine the ethical issues raised when patients refuse brain device explantation despite medical prescription.
	Gilbert	S31	2013	Australia	Ethical	Ethical analysis	DBS	The goal of this article is to shed light on Deep Brain Stimulation (DBS) postoperative suicidality risk factors within Treatment Resistant Depression (TRD) patients, in particular by focusing on the ethical concern of enrolling patient with history of self-estrangement, suicide attempts and impulsive–aggressive inclinations.
	Gilbert, Ienca, and Cook	S32	2023	Australia	Ethical	Qualitative study	BCI	In this paper, we present the results of a study that investigates the phenomenology of human-machine symbiosis during a first-in-human experimental BCI trial designed to predict epileptic seizures. We employed qualitative semi-structured interviews to collect user experience data from a participant over a six- years period.
	Gilbert, Tubig, and Harris	S33	2022	Australia	Ethical	Comment	Neural devices	NA
	Ginalis et al.	S34	2021	United States	Medical	Retrospective study	DBS	Our objectives were to (1) analyze cases that required total, partial, and no explantation and (2) report on the outcomes of hardware-related compli- cations that ultimately did not require explantation of the entire system.
	Gocmen et al.	S35	2014	Turkey	Medical	Retrospective study	DBS	Although the economic costs of DBS-related infection have not been defined, the devices themselves are expensive (USD 18,000– 30,000). We therefore conducted this study to reuse IPG after DBS infection, and to reduce the economic costs.
	Gorgulho et al.	S36	2009	United States	Medical	Retrospective study	DBS	In this study the authors focus on the incidence of infection in patients undergoing surgery in the conventional versus MR imaging-equipped OR.
	Grimaldi et al.	S37	2022	France	Medical	Systematic review	DBS	In this study, we attempt to identify risk factors of DBS-withdrawal syndrome and provide new insights about pathophysiological hypotheses. We then elaborate on the optimal approach to avoid and manage such a situation.
	Guan et al.	S38	2022	China	Medical	Retrospective study	DBS	We aimed to evaluate the efcacy and safety of pedicled omental transposition in the treatment of recurrent skin erosion following deep brain stimulation.
	Hagedorn et al.	S39	2021	United States	Medical	Retrospective study	SCS	Our primary objective was to determine the explant rate of 10 kHz-SCS in a large patient cohort from multiple centers followed for at least 12 months after implant surgery.
	Hamani and Lozano	S40	2006	Canada	Medical	Review	DBS	We reviewed the literature on the incidence of hardware-related adverse effects after DBS surgery.
	Hamzaoğlu et al.	S41	2020	Turkey	Medical	Retrospective study	DBS	We aimed to identify risk factors for hardware infection in patients with these conditions who underwent DBS at our center over a 4-year period.
	Han et al.	S42	2017	United Kingdom	Medical	Retrospective study	SCS	We designed a retrospective analysis of the Truven Marketscan® Database to explore the impact of explantation on healthcare resource utilization (HCRU) and to better understand the predictive factors leading to SCS explantation.
	Hansson	S43	2021	Sweden	Ethical	Review	All medical device implants	Information from multiple clinical disciplines was synthesized and analysed in order to provide a comprehensive approach to the ethical issues involved in the explantation of medical implants.
	Hariz	S44	2016	United Kingdom, Sweden	Ethical	Comment	DBS	NA
	Hayek, Veizi, and Hanes	S45	2015	United States	Medical	Retrospective study	SCS	The study aims to evaluate the long-term implant survival and complications of spinal cord stimulation (SCS) leading to surgical revision or explant in patients treated for chronic noncancer pain.
	Hendriks et al.	S46	2019	United States	Ethical	Ethical analysis	Neural devices	This article draws on, reviews, specifies, and interprets existing ethical frameworks, literature, and subject matter expertise to address 3 specific ethical challenges in neural devices research: analysis of risk, informed consent, and posttrial responsibilities to research participants.
	Hussain et al.	S47	2023	United States	Medical	Retrospective study	DBS	The objective of this retrospective analysis was to elucidate the incidence and predictors of percutaneous SCS explant within the first two years of device placement.
	Jakobs et al.	S48	2023	Germany	Medical	Retrospective study	DBS	The aim of the Recharge PSYCH Trial is to investigate the following aspects in a patient-centric, questionnaire-based manner: 1) assessment of convenience of recharging as well as user confidence and satisfaction; 2) assessment of the burden of recharging (time required to maintain therapy); and 3) docu- mentation of long-term usage-related complications (failed recharges, interruptions of therap…
	Jitkritsadakul et al.	S49	2017	Canada	Medical	Systematic review	DBS	To identify relevant literature on hardware-related complications from DBS procedures by performing a systematic review, and propose how to identify at-risk group and possible preventive approaches.
	Kaminska et al	S50	2017	United Kingdom	Medical	Retrospective study	DBS	We report DBS complications from a single large DBS centre with 10 year experience.
	Kaptan et al.	S51	2020	Turkey	Medical	Case series	DBS	We aimed to discuss different aspects of hardware infections and contribute to the literature by presenting our treatment methods on four patients.
	Kashanian et al.	S52	2020	United States	Medical	Case series	DBS	To report on 9 patients who underwent DBS for facial pain, with a focus on differences in outcomes between distinct etiologies.
	Kaufmann et al.	S53	2021	Germany	Medical	Retrospective study	DBS	In the absence of a standard or guideline for the treatment of epilepsy patients with deep brain stimulation (DBS) of the anterior nucleus of the thalamus (ANT), systematic single-center investigations are essential to establish effective approaches. Here, the authors report on the long-term results of one of the largest single-center ANT DBS cohorts.
	Kim et al.	S54	2017	Korea	Medical	Retrospective study	DBS	To evaluate the long-term efficacy and safety of ATN DBS treatment, as well as predictors of its success, in patients with drug-refractory epilepsy (DRE).
	Kimura et al.	S55	2021	Japan	Medical	Retrospective study	DBS	This study reports the clinical practice and long-term outcome of DBS for TS in our institution, aiming to determine the reproducibility of the therapeutic effect in Japanese population.
	Kiss and Becker	S56	2012	Canada	Medical	Prospective study	DBS	While participating in an industry-sponsored pilot trial of OS, we aimed to collect data regarding our surgical complications and long term usage of OS in our chronic migraine patients.
	Klein	S57	2016	United States	Ethical	Ethical analysis	BCI	In this paper, 6 core risk domains relevant to implantable BCI research are identified-short and long term safety, cognitive and communicative impairment, inappropriate expectations, involuntariness, affective impairment, and privacy and security.
	Klein and Ojemann	S58	2016	United States	Ethical	Ethical analysis	BCI	This paper highlights a number of BCI research risks, including safety concerns, cognitive and communicative impairments, inappropriate subject expectations, group vulnerabilities, privacy and security, and disruptions of identity.
	Labaran et al.	S59	2020	United States	Medical	Retrospective study	SCS	To analyze the indications, incidence of minor and major complications, and rate of subsequent spinal surgery or revision after spinal cord stimulator (SCS) placement for degenerative spine disease.
	Lázaro-Muñoz et al.	S60	2018	United States	Ethical	Comment	Brain implants	Brain implants are being trialled for their potential to ameliorate treatment-resistant conditions or to restore function. However, there are no clear guidelines for continued access to brain implants for trial participants whose symptoms improve with these devices.
	Lee et al.	S61	2018	Canada	Medical	Prospective study	DBS	The aim of this study was to determine the safety and initial efficacy of ITP deep brain stimulation (DBS) in patients with severe obsessive-compulsive disorder.
	Liu et al.	S62	2012	United States	Medical	Retrospective study	DBS	The authors performed a retrospective chart review to identify the incidence and trends in hemorrhage after DBS electrode removal.
	Lyons et al.	S63	2004	United States	Medical	Retrospective study	DBS	To assess the surgical and hardware complications in a series of 81 consecutive patients undergoing subthalamic (STN) deep brain stimulation (DBS) for Parkinson disease (PD).
	Maldonado-Naranjo et al.	S64	2017	United States	Medical	Retrospective study	SCS	In this study, we investigated the surgical risks associated with explanting paddle lead SCS systems.
	Moser et al.	S65	2022	United States	Medical	Retrospective study	DBS	The goal of this paper was to evaluate factors leading to unsuccessful reimplantation of a DBS system following initial infection.
	Narváez-Martínez et al.	S66	2019	Spain	Medical	Retrospective study	DBS	We retrospectively reviewed complications associated with IPG replacement surgery in our center and reviewed the most relevant publications on the issue.
	Oh et al.	S67	2002	United States	Medical	Retrospective study	DBS	To determine the incidence of long-term hardware-related complications of deep brain stimulation (DBS).
	Park et al.	S68	2017	Korea	Medical	Retrospective study	DBS	We investigated the potential causes of delayed ICH and evaluated the risk factors related to delayed ICH after DBS.
	Patel et al.	S69	2019	United States	Medical	Retrospective study	SCS	This retrospective study addresses the paucity of evidence regarding risk factors and underlying causes of spinal cord stimulation failures that necessitate this explantation.
	Pepper et al.	S70	2013	United Kingdom	Medical	Retrospective study	DBS	We examined all patients who underwent DBS procedures over the last 9 years in our centre to assess the infection rate and possible factors related to surgery that may predispose to infection
	Piacentino, Pilleri, and Bartolomei	S71	2011	Italy	Medical	Retrospective study	DBS	This retrospective review aimed to evaluate the incidence, severity and management of device-related infections in 212 DBS procedures performed in our institute.
	Ponce et al.	S72	2016	United States	Medical	Randomized controlled trial	DBS	This report describes the stereotactic technique, hospitalization, and 90-day perioperative safety of bilateral deep brain stimulation (DBS) of the fornix in patients who underwent DBS for the treatment of mild, probable Alzheimer’s disease (AD).
	Pope et al.	S73	2017	United States	Medical	Retrospective study	SCS	The purpose of this multicenter retrospective review is to determine the most common reasons for explantation.
	Powers et al.	S74	2023	United States	Medical	Retrospective study	DBS	To evaluate short-term and long-term complications related to DBS lead implantation surgeries performed by an experienced surgeon and provide an updated benchmark comparison for other DBS centers and alternative therapies.
	Rajabian et al.	S75	2022	United Kingdom	Medical	Retrospective study	DBS	In this study, the authors examined the accuracy, precision, and safety of intraoperative MRI (iMRI) to both guide and verify lead placement during frame-based stereotactic surgery.
	Rauck et al.	S76	2023	United States	Medical	Prospective study	SCS	The availability of long-term (>2 years) safety outcomes of spinal cord stimulation (SCS) remains limited. We evaluated safety in a global SCS registry for chronic pain.
	Reuter et al.	S77	2018	Germany	Medical	Case series	DBS	Based on a report of Rajan et al. who showed in 2016 that early re-implantation led to an immediate improvement of motor symptoms of the life-threatening DBS-WDS in two patients, we here report our experience with this new strategy of early reintroduction of DBS in these five patients despite the surgical caveats and the results of a follow up one year later.
	Rolston et al.	S78	2016	United States	Medical	Retrospective study	DBS	Using data from both the Centers for Medicare and Medicaid Services (CMS) and the National Surgical Quality Improvement Program (NSQIP), we identified all DBS procedures related to primary placement, revision, or removal of intracranial electrodes.
	Rubin et al.	S79	2022	United States	Ethical	Prospective study	BCI	We report safety results from the prospective, open-label, nonrandomized BrainGate feasibility study (NCT00912041), the largest and longest-running clinical trial of an implanted BCI. The primary safety outcome was device-related serious adverse events (SAEs) requiring device explantation or resulting in death or permanently increased disability during the 1-year postimplant evaluation period.
	Sankary et al.	S80	2022	United States	Ethical	Qualitative study	RNS, DBS	This empirical bioethics study examines how research participants experience the process of exit from research at the end of clinical trials of implanted neural devices.
	Sankary et al.	S81	2020	United States	Ethical	Review	DBS	This focused literature review examines how frequently and consistently published results from clinical trials of DBS describe procedures for study exit and data related to the number of research participants who exit or withdraw from these studies. Related data on device explant or continued device use by participant, battery, and other device hardware replacements, and post-trial follow-up care…
	Servello et al.	S82	2011	Italy	Medical	Retrospective study	DBS	Our objective was to evaluate hardware failures and rates of infective complications in correlation to the different indications to DBS, in order to ascertain whether DBS in Tourette syndrome (TS) is characterized by specific risks and pitfalls.
	Sierra-Mercado et al.	S83	2019	United States	Ethical	Ethical analysis	Brain implants	We consider whether investigators of brain implant studies have an obligation to facilitate device explantation for participants who request it at study conclusion.
	Sillay, Larson & Starr	S84	2008	United States	Medical	Retrospective study	DBS	Device-related infection is a common complication of deep brain stimulator (DBS) implantation. We reviewed the incidence and management of early hardware-related infections in a large series.
	Simopoulos et al.	S85	2019	United States	Medical	Retrospective study	SCS	The aims of this study were to identify the reasons for explanation of spinal cord stimulator (SCS) devices and to further quantify the proportions and time lines of these causes of explantation in order to determine improvement opportunities for the development of best practices.
	Sobstyl et al.	S86	2019	Poland	Medical	Retrospective study	DBS	In the present study, we report our experience of 65 patients with dystonia. We specifically focused on hardware-related DBS complications with their surgical management. Additionally, we highlight several modifications in surgical techniques aimed at lowering the incidence of hardware-related complications. Finally, we analyzed several risk factors due to the development of hardware-related comp…
	Spindler et al.	S87	2023	Germany	Medical	Systematic review, meta-analysis	DBS	The aim of this study was to identify and systematically analyze relevant literature on surgical site infections (SSIs) associated with implantable pulse generator (IPG) procedures for deep brain stimulation (DBS).
	Tabaja et al.	S88	2022	United States	Medical	Retrospective study	DBS	In this study, we describe the clinical characteristics of patients presenting with DBS-related infection using our proposed definition. We also categorize surgical intervention into 3 clinically relevant device-management groups and compare their relative outcomes.
	Temel et al.	S89	2004	The Netherlands	Medical	Retrospective study	DBS	To report our experience on hardware-related infections following deep brain stimulation (DBS).
	Van Buyten et al.	S90	2017	Belgium	Medical	Retrospective study	SCS	This study evaluates the association of type of SCS and patient characteristics with longer-term therapy-related explants.
	Vergani et al.	S91	2010	Italy	Medical	Retrospective study	DBS	We therefore reviewed our experience in the treatment of 141 consecutive parkinsonian patients to identify surgical and hardware-related complications, infections, and delayed adverse medical events.
	Visser et al.	S92	2021	The Netherlands	Medical	Qualitative study	DBS	To provide insight into outcome and long-term safety and efficacy of deep brain stimulation (DBS), from the perspective of individuals with Lesch–Nyhan disease (LND) and their families.
	Voges et al.	S93	2006	Germany	Medical	Retrospective study	DBS	To determine the surgery-related and hardware-related complications of deep-brain stimulation (DBS) at a single centre.
	Wakim et al.	S94	2021	United States	Medical	Retrospective study	DBS	To better understand how patients aged 75 and older tolerate DBS, we compared perioperative complications and outcomes between elderly (age ≥ 75 years) and younger (age < 75 years) patients undergoing DBS. Illustrative cases demonstrating intracranial bleeding and infection after DBS surgery are also provided.
	Wang et al.	S95	2021	United States	Medical	Retrospective study	SCS	To report the explantation rates of high frequency 10 kHz spinal cord stimulation (SCS) in a real-world setting.
	Wetzelaer et al.	S96	2008	The Netherlands	Economic	Retrospective study	DBS	To investigate the costs of treating the infection with antibiotics only with the risk of surgery when unsuccessful versus immediate removal followed by re-implantation in patients with deep brain stimulation (DBS) hardware infection.
	Wirth et al.	S97	2021	France	Medical	Prospective study	DBS	To determine the feasibility and safety of replacing a CV-nrIPG by a CC-rIPG in Parkinson's disease (PD) and the subsequent outcome.
	Wu et al.	S98	2021	United States	Medical	Retrospective study	DBS	We sought to compare the relative occurrence of reoperations after de novoimplantation of modern and traditional DBS systems in patients with Parkinson's disease (PD) or essential tremor (ET) in the United States.
	Zawar et al.	S99	2021	United States	Medical	Retrospective study	RNS	The purpose of our study is to investigate the efficacy, safety, tolerability, and outcome of RNS System in adults 50 years or older in comparison with younger adults.
	Zuk et al.	S100	2019	United States	Ethical	Review	DBS, aDBS, TMS, tDCS, and associated technologies	The goal of this article is to review recent developments in the ethics of neuromodulation and to suggest considerations for future reflection about these issues.
