# Supplementary material for: Ethical, legal, and sociocultural considerations in neural device explantation: a systematic review
Source: Front Neurosci. 2025 Nov 3;19:1568800. doi: 10.3389/fnins.2025.1568800 (PMC12621010; doi:10.3389/fnins.2025.1568800)
Supplement: Supplementary Data Sheet 1 — General information. [file Data_Sheet_2.xlsx]

## Sheet: Table S2
	Table S2	Overview of Ethical, Legal, and Sociocultural Considerations in Explantation
	Reference	Page	Main explantation argument (to deimplant or NOT to deimplant)	Revision mentioned (Yes = 1, No = 0)	Considerations	Subcategory	Notes	Labels
	Chen and Bhatia	ICBB011-5	Without these visits, problems with the IPG, especially the risk of infection, occur unnoticed and can necessitate device removal [4,10].	0	Ethical considerations	Safety, Risk and Wellbeing	Infection	Medical complications
	Chen and Bhatia	ICBB011-5	Frequent replacements of IPGs aggravate the surgical wound, causing further infection and lead to a cycle of replacement and infection [9]. This calls for complete removal of the IPG. While the surgical technique used depends on the skill of the surgeon, infections occur in 1.9- 17.6% of patients [11]. The highest infection rates come from epilepsy (9.=%), dystonia (6.=%), Tourette syndrome (=.9%…	0	Ethical considerations	Safety, Risk and Wellbeing	Hardware complications	Hardware, medical complications
	Chen and Bhatia	ICBB011-5	Complete removal of the IPG increases the risk for patients to experience DBS withdrawal syndrome [4,=,10,11]. Symptoms could include severe motor symptoms such as akinesia or rigidity in Parkinson’s patients or status dystonicus in dystonia patients. Additionally, epilepsy patients may experience an increase in seizures, and obsessive-compulsive disorder (OCD) patients may have worsening neurops…	0	Ethical considerations	Safety, Risk and Wellbeing	Withdrawal syndrome	Medical complications
	Tabaja et al.	2	Revision surgeries consisted of replacing IPG alone in 759/784 (97%) procedures and replacing both IPG and lead(s) in 25/784 (3%) procedures. All revision surgeries were carried out to replace depleted batteries or malfunctioning DBS parts.	0	Ethical considerations	Safety, Risk and Wellbeing	Revision	Hardware
	Tabaja et al.	6, 7	Complete device explantation was performed in 39/56 (70%) deep infections, surgical intervention with device retention in 14/56 (25%), and medical management in 3/56 (5%). […] Treatment failure led to subsequent extraction of the entire DBS system in 13/16 (81%) cases.	0	Ethical considerations	Safety, Risk and Wellbeing	Infection	Medical complications
	Rajabian et al.	1706	Four patients experienced hemorrhage (0.6% of procedures). […] All hemorrhages were small (< 3 cm3) and were managed conservatively. Two of the bleeds coincided with immediate relocation (2 of 37 leads, 5.4%).	0	Ethical considerations	Safety, Risk and Wellbeing	Hemorrhage	Medical complications
	Rajabian et al.	1706	Transient behavioral changes in patients within 3 months of implantation were observed after 27 procedures (4.2% of procedures). Confusion or delirium was exhibited after 16 procedures (2.5%), low mood after 7 procedures (1.1%), and suicidal ideation after 4 procedures (0.6%), including 1 patient who attempted self- harm.	0	Ethical considerations	Safety, Risk and Wellbeing	Psychiatric symptoms	Medical complications, psychological factors
	Rajabian et al.	1707	There were 21 infections in 16 patients, resulting in hardware removal following lead implantation (3.2% of 650 procedures: 1.5% presenting within 3 months and 1.7% presenting more than 3 months from surgery).	0	Ethical considerations	Safety, Risk and Wellbeing	Infection	Medical complications
	Rajabian et al.	1707	Other than end-of-service neurostimulator replacements, the most frequent delayed-reoperations (> 3 months) were IPG or cable revisions (3.1%, n = 20) due to hardware failure (n = 10) [...]	1	Ethical considerations	Safety, Risk and Wellbeing	Hardware	Hardware
	Rajabian et al.	1707	[…] or local discomfort or concerns of possible erosion (n = 10).	1	Ethical considerations	Safety, Risk and Wellbeing	Discomfort, skin erosion	Discomfort
	Rajabian et al.	1707	Twelve patients had undergone implantation at our center prior to this study, of whom 9 required replacement of malfunctioning or infected leads and 3 required retargeting following disease progression.	1	Ethical considerations	Safety, Risk and Wellbeing	Disease progression	Disease-related
	Jakobs et al.	E336	Surgical revisions were required in n = 4 patients, 3 of whom were treated for AN. [Anorexa Nervosa] Two of these patients complained of discomfort with the IPG and had the device repositioned.	1	Ethical considerations	Safety, Risk and Wellbeing	Discomfort	Discomfort
	Jakobs et al.	E336	The third patient with AN developed an early hematoma in the IPG pocket after conversion to the r-IPG, which required urgent evacuation.	1	Ethical considerations	Safety, Risk and Wellbeing	Hematoma	Medical complications
	Jakobs et al.	E336	One patient with MD [Major Depression] had hardware problems with a defective extension cable that had to be replaced; 33.3% of patients experienced situations in which the device could not be successfully recharged.	1	Ethical considerations	Safety, Risk and Wellbeing	Hardware	Hardware
	Jakobs et al.	E336	One-third of patients had one or more parts of the charging system replaced, with the charger itself being the most common component (50% of cases) requiring replacement.	1	Ethical considerations	Safety, Risk and Wellbeing	Hardware	Hardware
	Deeb et al.	90	The reasons for the explantations were variable and are summarized in Table 2. Infection was the most common cause, with a total of 7/15 cases.	0	Ethical considerations	Safety, Risk and Wellbeing	Infection	Medical complications
	Deeb et al.	90	[…] poor compliance with therapy (n = 2), […]	0	Ethical considerations	Safety, Risk and Wellbeing	Therapy compliance	Therapeutic compliance
	Deeb et al.	90	Other reported causes for explantation included discomfort from the hardware (n = 3), […]	0	Ethical considerations	Safety, Risk and Wellbeing	Discomfort	Discomfort
	Deeb et al.	90	[…] lack of perceived benefit (n = 1), […]	0	Ethical considerations	Safety, Risk and Wellbeing	Lack/loss of benefit	Therapeutic benefit
	Deeb et al.	90	[…] the formation of a cyst with associated obstructive hydrocephalus (n = 1), […]	0	Ethical considerations	Safety, Risk and Wellbeing	Cyst, hydrocephalus	Medical complications
	Deeb et al.	90	[…] and tic resolution (n = 1).	0	Ethical considerations	Safety, Risk and Wellbeing	Resolution of symptoms	Disease-related
	Deeb et al.	91	Nevertheless, the most common comorbidity associated with explantation was OCD (66.7%). The other comorbidities included depression (46.7%), anxiety (46.7%), and attention-deficit hyperactivity disorder (ADHD) (20%).	0	Ethical considerations	Safety, Risk and Wellbeing	Psychiatric comorbidities	Comorbidities
	Deeb et al.	91	Similarly, when psychiatric comorbidities were pooled, there was no statistically significant difference in the frequency of having any psychiatric comorbidity when comparing explanted patients to those not explanted (X2 (1, n = 269) = 2.37, p = 0.12).	0	Ethical considerations	Safety, Risk and Wellbeing	Psychiatric comorbidities	Comorbidities
	Sobstyl et al.	2	Of the 65 patients, 16 (25%) developed hardware-related complications. The most common hardware-related complications were in-fections (12.3%), followed by lead migration (6%). Additionally, IPG malfunctions, fracture of DBS lead, and skin erosions were equally observed in 4.6% of the patients.	1	Ethical considerations	Safety, Risk and Wellbeing	Hardware, skin erosion	Hardware, medical complications
	Sobstyl et al.	3	Among three patients who had all DBS hardware components removed due to a purulent multisite infection, one patient refused further surgery, the second patient was successfully reimplanted, and the third had two removals due to infections episodes and was not further reimplanted.	1	Ethical considerations	Safety, Risk and Wellbeing	Infection	Medical complications
	Pope et al.	3	A minority of patients had a battery replacement prior to being explanted.	0	Ethical considerations	Safety, Risk and Wellbeing	Hardware	Hardware
	Pope et al.	3	Complication of the device or its placement, remote to the explanting encounter, was observed in approximately 25% of the patients ultimately explanted. Over half of these reported previous challenges were infection related.	0	Ethical considerations	Safety, Risk and Wellbeing	Hardware, infection	Hardware, medical complications
	Pope et al.	4	Almost half of the patients had the device removed because of lack or loss of efficacy.	0	Ethical considerations	Safety, Risk and Wellbeing	Lack/loss of benefit	Therapeutic benefit
	Pope et al.	4	Rechargeable therapies were explanted at a median of 15 months after implant, whereas primary systems were explanted at a median of 36 months.	1	Ethical considerations	Safety, Risk and Wellbeing	Battery change	Hardware
	Pope et al.	5	By design, all devices surveyed in this five-year retrospective review ended in explant.	0	Ethical considerations	Justice and Fairness	Study design	Research ethics
	Hariz	285	In this issue, a report by Rajan et al. from Kerala, India decribes 2 patients who had successful STN DBS for several years, in whom a fulminant parkinsonian crisis occurred when the battery was depleted, and the patients could not afford to pay for an emergency replacement of the neurostimulator.	0	Ethical considerations	Safety, Risk and Wellbeing	Battery change, financial issue, withdrawal syndrome	Hardware, financial considerations
	Hariz	286	Reuter et al., from Kiel, Germany, recently reported on 3 patients in whom cessation of stimulation resulting from removal of infected hardware resulted in malignant parkinsonian state leading to death in 2 of the 3 patients.	0	Ethical considerations	Safety, Risk and Wellbeing	Infection, withdrawal syndrome	Medical complications
	Hariz	286	[...] and the issue of longevity of batteries, are highly relevant issues in countries where DBS is not reimbursed.	0	Ethical considerations	Safety, Risk and Wellbeing	Battery change	Hardware, financial considerations
	Gilbert, Ienca, and Cook	784	Postoperatively, Patient R experienced a robust sense of empowerment, embodiment, mergence, de novo agential capacities which appeared inseparable from functioning with her implanted device. Yet, when the device manufacturer forced her to undergo device explantation, she suffered substantial harms to her de novo self-concept. In particular, Patient R experienced radical psychological discontinuat…	0	Ethical considerations	Safety, Risk and Wellbeing	Identity, patient well-being	Patient well-being, identity
	Gilbert, Ienca, and Cook	784	Although there are strong reasons to be agnostic [...] whether neurorights are needed, we analyse how qualitative data from a clinical case could be potential empirical evidence corroborating the thesis that some user’s rights, may be needed to preserve, promote, and protect a person’s de novo agential capacities.	0	Legal considerations	Regulation	Neurorights	Legal considerations
	Gilbert, Ienca, and Cook	784	Unfortunately, the Neurovista trial was discontinued due to financial constraints, necessitating the explantation of the device from Patient R.	0	Ethical considerations	Justice and Fairness	Financial issues, trial	Research ethics, financial considerations
	Gilbert, Ienca, and Cook	785	“G (husband) even said he would do anything so I could keep it. [...] Buy it even. He would have taken a second mortgage on our home for me to keep it.”	0	Ethical considerations	Justice and Fairness	Financial issues, trial	Research ethics, financial considerations
	Gilbert, Ienca, and Cook	785	Experiences described as a sense of confusion, disorientation, and anxiety as she navigates a new normal without the technology that had become an integral part of her cognitive and emotional processes.	0	Ethical considerations	Safety, Risk and Wellbeing	Psychological factors	Psychological factors
	Gilbert, Ienca, and Cook	785	In effect, the BCI allowed her to exercise her autonomy by giving her the capacity to better control the number and severity of her seizures.	0	Ethical considerations	Agency and Identity	Autonomy	Agency and autonomy
	Gilbert, Ienca, and Cook	787	Should a postoperative symbiotic person be a legal agent bearing rights and be recognised by our legal system? If a symbiotic agent is granted legal personhood, should they become subject of the law and exist in our normative legal spheres as an actor holding inalienable rights? It would be hard to see how they would not be a subject of the law (bearing and assuming their responsibilities, requir…	0	Legal considerations	Regulation	De novo rights	Legal considerations
	Gilbert, Ienca, and Cook	787	Given the level of integration of the BCI into the patient’s cognitive architecture, first, let us look at how explanting the BCI may constitute an infringement of the patient’s rights to psychological continuity and mental integrity.	0	Ethical considerations	Agency and Identity	Psychological continuity	Patient well-being, psychological factors
	Gilbert, Ienca, and Cook	788	Drawing upon these reflections, we argue that the capacity to exercise one’s de novo agency, or to autonomously choose what happens to them (i.e. not consenting to explantation) may be considered as a basic right for agency grounded in a bodily integrity right that ought always to be respected and protected. [...] Neurorights of this nature would imply that when a patient consents to be implanted…	0	Ethical considerations / Legal considerations	Authority and Power	Agency, bodily integrity	Legal considerations
	Rubin et al.	e1178	In a participant who had a BrainGate device for more than 5 years, a small amount of tissue was adherent to the array during explantation for 4 other participants, the array was removed without any adherent tissue.	0	Ethical considerations	Safety, Risk and Wellbeing	Biomedical changes	Biocompatibility
	Rubin et al.	e1179	Six participants underwent elective explant of the BrainGate device at the conclusion of their participation in the trial.	0	Ethical considerations	Agency and Identity	Elective explantation	Research ethics
	Rubin et al.	e1186	However, during extensive discussions with the participant’s family, they conveyed that he had repeatedly expressed enjoyment and altruistic fulfillment by contributing to scientific advances that could benefit people with paralysis and would be saddened to learn that he could no longer participate in the trial because the investigational device had been removed.	0	Sociocultural considerations	n/a	Altruism	Research ethics
	Gilbert, Tubig, and Harris	230	For instance, a reason for explantation is that the device’s continued presence may endanger the physical or psychological health of the user (Gilbert et al. 2017).	0	Ethical considerations	Safety, Risk and Wellbeing	Psychological factors, medical complications	Patient well-being
	Gilbert, Tubig, and Harris	230	Another reason for explantation is that a neural device proves to be inefficacious.	0	Ethical considerations	Safety, Risk and Wellbeing	Lack/loss of benefit	Therapeutic benefit
	Gilbert, Tubig, and Harris	230	A third reason is that the clinical trial has ended.	0	Legal considerations	Regulation	Trial	Post-trial considerations
	Gilbert, Tubig, and Harris	230	Other reasons may not be associated with protecting the patient. There may be financial and legal issues including liability and insurance concerns in leaving a device in a patient at the conclusion of a trial.	0	Legal considerations	Regulation	Legal issues, liability	Post-trial considerations
	Gilbert, Tubig, and Harris	230	Trained staff may also no longer be available to deal with any adverse events at a later date.	0	Ethical considerations	Justice and Fairness	Expertise	Post-trial considerations
	Gilbert, Tubig, and Harris	231	The trial sponsor may have limited financial resources and require all or part of the device for reuse in a follow-up trial.	0	Ethical considerations	Justice and Fairness	Financial issues, trial	Financial considerations
	Gilbert, Tubig, and Harris	231	Administrative issues may also have an impact, for instance, an Institutional Review Board may have deemed it more ethically acceptable to remove a device at the conclusion of the trial before its performance had been known.	0	Ethical considerations	Justice and Fairness	Research ethics	Research ethics
	Gilbert, Tubig, and Harris	231	Explantation may also ignore the possibility that it prevents the participant from gaining therapeutic benefit from future trials or treatments or that they have deterioration in health due to its removal (Gilbert, Harris, and Kapsa 2014; Harris and Gilbert 2022a).	0	Ethical considerations	Safety, Risk and Wellbeing	Disease progression, withdrawal syndrome	Medical complications
	Gilbert, Tubig, and Harris	231	The moral issues raised with non-consenting coerced implantation are intuitively obvious: they engage with degrees of forced intrusion and penetration of the body without the affirmative consent of the subject. As such a coerced, invasive intervention is a violation of the moral right to bodily integrity.	0	Ethical considerations	Authority and Power	Bodily integrity	Research ethics, agency and autonomy
	Gilbert, Tubig, and Harris	231	Consent obtained by the medical team to implant a person with a neural device does not automatically equal a right by the same team to explant afterwards, for whatever reason it may be medically justified to. […] In the clinical case reported in the aforementioned study, the patient refuses to be explanted by resisting the medical decision, then subsequent medical pressuring measures seem to be u…	0	Ethical considerations	Authority and Power	Bodily integrity, autonomy	Research ethics, agency and autonomy
	Hansson	2	Even if an implant has been recalled by the manufacturer, it is not self-evident that it should be removed.	0	Legal considerations	Regulation	Recall by manufacturer	Hardware
	Hansson	2	If explantation (with or without replacement) is a risky procedure, then it may be preferable to leave the recalled device in place.	0	Ethical considerations	Safety, Risk and Wellbeing	Risk	Non-maleficence
	Hansson	2	When new and better implants become available, it can in some cases seem reasonable to explant and replace an old implant although it is still functioning.	0	Ethical considerations	Safety, Risk and Wellbeing	Technical improvement	Hardware
	Hansson	3	Implants that last longer, thereby reducing the risks associated with explantation and replacement, could reduce the profits of manufacturers and profit-driven healthcare providers. This may be the reason why pacemakers are not built to last as long as would be technologically possible.	0	Legal considerations	Regulation	Financial issues, hardware	Hardware, financial considerations
	Hansson	3	The other major responsibility of manufacturers is to minimize the number of implants that have to be explanted and (usually) replaced due to device failure. In order to achieve this, the quality assurance system for implants has to be improved.	0	Ethical considerations	Safety, Risk and Wellbeing	Hardware complications	Hardware
	Hansson	3	Some patients have required explantation of an implant despite being told that this would be detrimental to their health and perhaps even life-threatening. […] From the viewpoint of patient autonomy, a patient with decisional capacity should be able to decline or discontinue a treatment. If only this principle is taken into consideration, then it can be argued that a patient always has the right …	0	Ethical considerations	Safety, Risk and Wellbeing	Elective explantation	Agency and autonomy, non-maleficence
	Hansson	4	The other case was a patient who asked to have his implantable cardioverter defibrillator (ICD) removed, since it was aesthetically unattractive and he did not believe he needed it.	0	Legal considerations	Regulation	Aesthetics	Cosmetics
	Hansson	4	However, it should be observed that in cases when an explantation would predictably lead to the patient’s death, the intervention is highly problematic even with the patient’s consent. In many countries it can be a criminal offence. The vast majority of patients whose life could by ended by explantation or some other intervention by a physician are in a position in which they could have ended the…	0	Ethical considerations	Authority and Power	End-of-life	Patient well-being, non-maleficence
	Hansson	5	The research project only covered the costs of explantation or a rechargeable battery. According to the authors, “[t]his is the norm, not the exception, in brain-implant trials. In fact, most sponsors do not cover the cost of device removal or a rechargeable battery”.	0	Ethical considerations	Justice and Fairness	Financial issues	Post-trial considerations
	Hansson	5	A clinical trial with implants should not be performed if it would result in patients being abandoned, or forced to have functional implants explanted, for economic reasons. Performing such studies would be at variance with the Helsinki declaration, which requires provisions to be made for “post-trial access for all participants who still need an intervention identified as beneficial in the trial…	0	Ethical considerations	Justice and Fairness	Financial issues	Post-trial considerations
	Hansson	6	[…] if an implant replaces a part of the body, or fills its function to a significant degree, then the person has essentially the same type of right to that implant as she has to her original, biological body parts.	0	Legal considerations	Regulation	Neurorights, autonomy	Agency and autonomy, legal considerations
	Bennett et al.	4	The most common surgical complication was infection (36.4%). [...] For management of the infectious complications, the majority resulted in explant (63.9%) and other treatments such as antibiotics and steroids (27.8%). Four infections were managed with a revision (11.1%).	1	Ethical considerations	Safety, Risk and Wellbeing	Infection	Medical complications
	Bennett et al.	5	Complications due to migration resulted in 11% system explants, 47% revisions, and 42% managements with other means (e.g., replacement).	1	Ethical considerations	Safety, Risk and Wellbeing	Lead migration	Hardware
	Bennett et al.	5	Of the 31 neurostimulation-related symptoms, inadequate stimulation and pain relief were the number one complaint, with 32.3%. This resulted in 40% explant of system device, 20% revision, and 40% other managements.	1	Ethical considerations	Safety, Risk and Wellbeing	Lack/loss of benefit	Therapeutic benefit
	Bennett et al.	6	Worsening PD symptoms accounted for 25.8%, with no reported explants or revisions.	0	Ethical considerations	Safety, Risk and Wellbeing	Disease progression	Disease-related
	Bennett et al.	6	The patient who experienced refractory headaches despite reprogramming had his device explanted.	0	Ethical considerations	Safety, Risk and Wellbeing	Headaches	Medical complications
	Bennett et al.	6	The patient whose complication resulted from head banging received IV antibiotics for six weeks and underwent explant procedure during which a cranial lead and lead extension were removed and the infection resolved.	0	Ethical considerations	Safety, Risk and Wellbeing	Trauma	Medical complications
	Sankary et al. (2022)	2	Some research protocols require that investigational devices be removed upon study completion; however, the authority to compel the surgical removal of implanted neurotechnology is limited by the need to obtain research participants’ consent to explant of the device (Hansson 2005; Rabins et al. 2009).	0	Legal considerations	Regulation	Trial	Post-trial considerations
	Sankary et al. (2022)	2	Other protocols provide options for retention or continued use of implanted devices based upon an assessment of ongoing benefit to the individual research participant (Rabins et al. 2009; Schlaepfer et al. 2011).	0	Ethical considerations	Safety, Risk and Wellbeing	Continued benefit	Post-trial considerations
	Sankary et al. (2022)	6	The DBS for depression study is an exception as it was terminated early by the sponsor, without a clear plan for managing post-trial follow-up care for participants who felt they were responding despite the overall outcome of the study.	0	Ethical considerations	Data	Trial	Post-trial considerations
	Sankary et al. (2022)	6	For another participant from a clinical trial of DBS for depression, contemplating device removal would have felt like considering withdrawal of a treatment that she felt was keeping her alive:	0	Ethical considerations	Safety, Risk and Wellbeing	Psychological factors	Patient well-being, psychological factors
	Sankary et al. (2022)	6	Some participants raised concerns about who bears financial responsibility for device maintenance and indicated that they may not be able to keep the device if they cannot afford to replace it.	0	Ethical considerations	Justice and Fairness	Financial issues	Financial considerations, post-trial considerations
	Sankary et al. (2022)	9	Participants in this study valued an opportunity to express gratitude to the research team and for their contributions to research to be recognized during the exit process. […] Even participants who did not improve indicated that participating in the trial was worth it.	0	Sociocultural considerations	n/a	Altruism	Social relationships, post-trial considerations
	Sierra-Mercado et al.	759	At the conclusion of such studies, questions arise about management of the implanted device. One option is continued access to device functionality and maintenance for individuals who benefit from the intervention (La ́ zaro-Mun ̃oz et al., 2018).	0	Ethical considerations	Safety, Risk and Wellbeing	Continued benefit	Post-trial considerations
	Sierra-Mercado et al.	759	Notably, reasons for removal such as psychological distress and strong individual preference are not typically considered medically necessary.	0	Ethical considerations	Safety, Risk and Wellbeing	Psychological factors, elective explantation	Agency and autonomy, psychological factors
	Sierra-Mercado et al.	759	Thus, at the moment, some participants could be required to bear the financial cost of explantation themselves—for example, approximately $11,500 for DBS device explantation (Chen et al., 2017).	0	Ethical considerations	Justice and Fairness	Financial issues	Financial considerations
	Sierra-Mercado et al.	760	These may include: [...] (3) ability to undergo magnetic resonance imaging (MRI) (which is contraindicated for some implanted devices), […]	0	Ethical considerations	Safety, Risk and Wellbeing	MRI need	Comorbidities
	Sierra-Mercado et al.	760	[…] or (4) a preference to avoid the risk of injury, allergy, or infection associated with having a foreign object implanted in one’s body.	0	Ethical considerations	Safety, Risk and Wellbeing	Medical complications	Medical complications
	Sierra-Mercado et al.	760	In addition, participants arguably have a right of self-determination to refuse the continued presence of an invasive device in their bodies. This, in turn, creates a corresponding obligation on behalf of the researchers who placed the device. Thus, when feasible, acting with compassion in this context involves facilitating device removal.	0	Ethical considerations	Agency and Identity	Agency, bodily integrity	Agency and autonomy
	Sierra-Mercado et al.	760	In invasive neuromodulation research, respect for persons implies a duty of non-abandonment (Fins, 2009) and therefore a recognition both of the participant’s preference for removal and of the researcher being well positioned to assist in returning the participant, to the extent that it is possible, to their preferred pre-trial state.	0	Ethical considerations	Justice and Fairness	Non-abandonment	Post-trial considerations
	Sierra-Mercado et al.	761	In other words, those who share in the benefits of a cooperative schema should share in the burdens. [...] This revised principle supports a researcher’s obligation to facilitate post-study device removal because removal often constitutes relief of a burden to the participant.	0	Ethical considerations	Justice and Fairness	Reciprocity	Research ethics
	Sierra-Mercado et al.	761	Therefore, researchers should not be obligated to cover costs related to device removal if it is incompatible with the sustainability of the research enterprise that initiates the relationship that grounds the obligation in the first place.	0	Ethical considerations	Justice and Fairness	Reciprocity	Research ethics
	Simopoulos et al.	1	At the end of the study period, the explantation rate was 30%. The causes for explantation included biological complications (26.6%), paresthesia limitations or side effects (26.6%), […]	0	Ethical considerations	Safety, Risk and Wellbeing	Medical complications	Medical complications
	Simopoulos et al.	1	[...] hardware complications (13.3%), [...]	0	Ethical considerations	Safety, Risk and Wellbeing	Hardware	Hardware
	Simopoulos et al.	1	[...] ineffective pain control (28%), [...]	0	Ethical considerations	Safety, Risk and Wellbeing	Lack/loss of benefit	Therapeutic benefit
	Simopoulos et al.	1	[…] and no further need for stimulation therapy (5.3%).	0	Ethical considerations	Safety, Risk and Wellbeing	Resolution of symptoms	Disease-related
	Simopoulos et al.	1357	As shown in Table 2, in 20 out of 75 (26%) explants, or 8% of the total implants, biological complications lead to the explant. Of these, seven of 20 had an infection at the time of initial implant, three of 20 had an infection of the IPG site at the time of device replacement, six of 20 had poor wound healing or dehiscence, and four of 20 had a foreign body reaction, as evidenced by multinucleat…	1	Ethical considerations	Safety, Risk and Wellbeing	Infection, foreign body	Medical complications
	Simopoulos et al.	1358	The limitations imposed by hardware accounted for the least number of explants and affected 10 out of 75 (13%) explants or 4% of the total number of implants. Among these 10 patients, five had severe pulse generator site pain, one had difficulties recharging the IPG, [...] one had multiple lead fractures, and one suffered from a skin erosion at the radiofrequency (RF) receiver site.	0	Ethical considerations	Safety, Risk and Wellbeing	Hardware, skin erosion	Hardware
	Simopoulos et al.	1358	[…] two required magnetic resonance imaging (MRI), […]. [...] The absolute necessity of getting an MRI was an infrequent cause of explant. This occurred in one patient at two years for evaluation of multiple sclerosis and in the second patient at eight years for the evaluation of the prostate.	0	Ethical considerations	Safety, Risk and Wellbeing	MRI need	Comorbidities
	Simopoulos et al.	1358	Only a minority of patients, four out of 75, were explanted for the indication of no further need for the device due to improvement in pain (three patients) or reduction of pain intensity (one) because of progression of debilitating coexisting medical illness [...].	0	Ethical considerations	Safety, Risk and Wellbeing	Lack/loss of benefit	Comorbidities
	Zuk et al.	2	Determining whether research sponsors or researchers have an ethical obligation to ensure or facilitate continued access to those participants who benefit requires balancing the vulnerability and burden placed on participants versus the feasibility of achieving continued access without disrupting the ultimate goals of these trials: to develop interventions that benefit the patient population.	0	Ethical considerations	Justice and Fairness	Research ethics	Research ethics
	Zuk et al.	3	Some have raised concerns about the possibility of forced explantation against the wishes of the subject. It has recently been asked whether such an intervention is ethically justified in extreme cases, such as one in which a subject attempted suicide.	0	Ethical considerations	Safety, Risk and Wellbeing	Suicide	Patient well-being, agency and autonomy, non-maleficence
	Maldonado-Naranjo et al.	1	The removal of a chronically implanted paddle electrode from the spinal canal carries the potential for significant morbidity, given the known complication rates from removal of electrodes in other locations. It is likely that the distortion of the anatomy, abundant scar tissue, and an incomplete protective layer of laminar bone will increase the overall risk relative to a routine thoracic or cer…	0	Ethical considerations	Safety, Risk and Wellbeing	Surgical complications	Medical complications
	Maldonado-Naranjo et al.	2	The most common reason for removal was loss of coverage or effect that did not improve after reprograming attempts (72.06%), […]	0	Ethical considerations	Safety, Risk and Wellbeing	Lack/loss of benefit	Therapeutic benefit
	Maldonado-Naranjo et al.	2	[...] followed by infection (13.24%), [...]	0	Ethical considerations	Safety, Risk and Wellbeing	Infection	Medical complications
	Maldonado-Naranjo et al.	2	[…] need for magnetic resonance imaging for diagnostic purposes (8.82%), […]	0	Ethical considerations	Safety, Risk and Wellbeing	MRI need	Comorbidities
	Maldonado-Naranjo et al.	3	[...] and side-effects (5.88%), including persistent severe pain at IPG and SCS site in two patients, spinal stenosis at site of SCS with myelopathy in one patient, and confusion, lethargy, and syncopal episodes in another, with resolution of symptoms after removal.	0	Ethical considerations	Safety, Risk and Wellbeing	Side-effects	Medical complications
	Han et al.	4	Explant cohort had significant higher total cost of treatment (median $42,140.3 for explant patients, and $27,821.7 for non-explant patients, p<0.0001). Similarly, total number of pain encounters (median 103 vs. 180; p<0.0001) and their associated costs (median $9,227.9 vs. $15,446.9; p<0.0001) were significantly higher amongst the explanted group.	0	Sociocultural considerations	n/a	Health care costs	Financial considerations
	Han et al.	4	At the month of explant, explant patients were expected to have incurred 2.65 times the total cost compared to the non-explant cohort (CR 2.65, 95% CI [1.83, 3.84]; p<0.001). Though statistically insignificant, in the month following explant, patients incurred a total cost that was 1.19 times that of non-explant patients (CR 1.19, 95% CI [0.82, 1.71]; p=0.363).	0	Sociocultural considerations	n/a	Health care costs	Financial considerations
	Han et al.	5	Furthermore, by the month of explant, patients in the explant cohort had 3.62 times more inpatient admissions than non-explant patients (RR 3.62, 95% CI [1.42, 9.26]; p=0.007). In the month following explant, patients had inpatient admissions that were 4.33 times that of non-explanted patients s (RR 4.33, 95% CI [2.28, 8.21]; p<0.001).	0	Sociocultural considerations	n/a	Health care admissions	Financial considerations
	Hamani and Lozano	249	On average, infections occurred in 6.1% of the patients [1–4, 6–10], while erosions were noticed in 1.3% [3–6, 8, 9]. The most common site for an infection was the connector between the electrodes and the extension cables, followed by the IPG pocket. Of the patients that developed infections, 20% were treated only with antibiotics, while 80% have also required hardware removal [1, 2, 4, 6–10].	0	Ethical considerations	Safety, Risk and Wellbeing	Infection, skin erosion	Medical complications
	Gilbert (2014)	3	On month 14, the patient attempted suicide by overdose. The DBS-related device was immediately turned off. [...] The team argued that the DBS trial was an experimental treatment and not a therapeutic intervention within a consented study protocol, as a result the team argued the study was completed and without benefit to the patient.	0	Ethical considerations	Safety, Risk and Wellbeing	Lack/loss of benefit, beneficence	Disease-related, patient well-being
	Gilbert (2014)	3	However, in some cases, DBS radical modifications of the self may lead to a loss of control or experiencing feelings of powerlessness [7].	0	Ethical considerations	Safety, Risk and Wellbeing	Psychological factors	Psychological factors
	Gilbert (2014)	4	Medically prescribed decisions to remove DBS devices may come in degrees of coercion for patients resisting removal. A certain degree of coerciveness may conceptually be understood as the notion of forced explantation. [...] The concept of forced explantation raises important ethical problems because it constitutes a direct threat to the fundamental moral principle of patient autonomy; while indi…	0	Ethical considerations	Safety, Risk and Wellbeing	Autonomy	Agency and autonomy
	Gilbert (2014)	4	Performing explantation resulting from some degrees of coerciveness may place patients at greater risk of harms, and often for no apparent benefit other than removing the device.	0	Ethical considerations	Safety, Risk and Wellbeing	Autonomy, beneficence	Agency and autonomy, patient well-being
	Gilbert (2014)	4	In many cases, it can take upwards of 1 year or more (even up to 2 years) of continuous active stimulation before a patient may start to notice any benefit. In that respect, explantation may limit the patient’s access to potential therapeutic benefit.	0	Ethical considerations	Safety, Risk and Wellbeing	Time to benefit	Therapeutic benefit
	Gilbert (2014)	5	One could argue that maintaining the device increases a risk of loss of future treatment opportunity.	0	Ethical considerations	Safety, Risk and Wellbeing	Therapy-related	Therapeutic benefit
	Gilbert (2014)	5	[...] may neglect the fact that not all therapeutic stimulation adjustments were tried up until the point of deactivation.	0	Ethical considerations	Safety, Risk and Wellbeing	Therapy-related	Therapeutic benefit
	Gilbert (2014)	6	Patients in ICU may lose the ability to make competent judgments, as such, they constitute a vulnerable cohort needing exceptional protection. […] The goal of the medical team is to prevent any future stay in ICU by identifying whether or not DBS devices may have contributed to the incident leading to ICU.	0	Ethical considerations	Safety, Risk and Wellbeing	Disease-related, vulnerability	Disease-related
	Gilbert (2014)	7	Patients allow the DBS team to put an experimental device in their brain (whether or not it is active when removed is considered irrelevant) and, given the nature and complexities of patients’ concerns regarding devices, the DBS team has a strong obligation to address these patients’ issues.	0	Ethical considerations	Justice and Fairness	Reciprocity	Research ethics
	Gilbert (2013)	1	Although TRD patients enrolled in experimental DBS trials show encouraging evidence of remission, recent follow-up studies have highlighted a significant rate of correlation with postoperative suicidal attempts and deaths from suicide [2–4]. Significant evidence of DBS postoperative suicide attempts and suicide deaths have also been observed within non-TRD patient populations [5].	0	Ethical considerations	Safety, Risk and Wellbeing	Suicide, disease-related	Disease-related, agency and autonomy
	Gilbert (2013)	3	There have been many reports of feelings of self-estrangement within Parkinson’s patients treated with DBS, some patients declared: “I don’t feel myself anymore”, “I haven’t found myself again after the oper- ation” [16]. […] In this context, patients can feel self-estranged mainly for two reasons, because of 1) restored control of themselves, 2) loss of control of themselves.	0	Ethical considerations	Safety, Risk and Wellbeing	Self-estrangement	Disease-related, agency and autonomy
	Bazaka and Jacob	9	In the attempt to remove the foreign body, these cells release a host of chemical and biological factors in the peri-implant space, some of which cytotoxic and neurotoxic factors that contribute to localized neuronal degeneration and cell death. Unable to enzymatically degrade the implant material, the body responds by forming a thin layer of reactive glial tissue around the implant to isolate th…	0	Ethical considerations	Safety, Risk and Wellbeing	Biocompatibility	Biocompatibility
	Bazaka and Jacob	9	Such encapsulation is detrimental to the ability of the electrode to sense signals, since it changes the diffusion properties of nervous tissue (rendering it less permissive) and increases impedance, increases the distance between the electrode and its nearest target neurons, and produces an inhibitory environment for neurite extension, thus guiding regenerating neural processes away from the ele…	0	Ethical considerations	Safety, Risk and Wellbeing	Glial scarring	Biocompatibility
	Bazaka and Jacob	19	Depending on the degree of severity, the complications may range from those that are painful and requiring localized antibiotic therapy to those which necessitate complete removal of the infected device and systemic antimicrobial therapy.	0	Ethical considerations	Safety, Risk and Wellbeing	Infection, foreign body	Medical complications
	Bazaka and Jacob	20	The physical presence of the implant, e.g., pressure it exudes onto the surrounding tissues and organs, can also trigger inflammatory mechanisms where affected cells release a host of chemical communication messengers.	0	Ethical considerations	Safety, Risk and Wellbeing	Pressure	Biocompatibility
	Bazaka and Jacob	20	The surgical intervention to introduce the implant in the first place may initiate the pro-inflammatory response, thus delaying tissue healing.	0	Ethical considerations	Safety, Risk and Wellbeing	Biocompatibility	Biocompatibility
	Guan et al.	146	In the OT group, one patient ultimately underwent total hardware removal, due to re-erosion in the posterior auricular area which appeared 4 months after discharge.	0	Ethical considerations	Safety, Risk and Wellbeing	Skin erosion	Medical complications
	Guan et al.	146	All 4 of the patients in the routine group received DBS system removal because of severe wound re-erosion within 3 months after discharge.	0	Ethical considerations	Safety, Risk and Wellbeing	Skin erosion	Medical complications
	Wu et al.	5	For the 412 lead reoperations, 123 (30%) were associated with infection, […]	1	Ethical considerations	Safety, Risk and Wellbeing	Infection	Medical complications
	Wu et al.	5	[…] 100 (24.2%) with hardware malfunction, […]	1	Ethical considerations	Safety, Risk and Wellbeing	Hardware complications	Hardware
	Wu et al.	5	[…] and 189 (45.9%) were associated with other/unclassified reasons.	1	Ethical considerations	Safety, Risk and Wellbeing	Unknown	Medical complications
	Wu et al.	5	Of the 216 IPG reoperations, 100 (46.3%) were associated with infection, […]	1	Ethical considerations	Safety, Risk and Wellbeing	Infection	Medical complications
	Wu et al.	5	[…] 62 (28.7%) with hardware malfunction, […]	1	Ethical considerations	Safety, Risk and Wellbeing	Hardware complications	Hardware
	Wu et al.	5	[…] and 54 (25.0%) were associated with other/unclassified reasons.	1	Ethical considerations	Safety, Risk and Wellbeing	Unknown	Medical complications
	Kashanian et al.	3	Three of the 8 patients (38%) who underwent permanent DBS implantation experienced complications following surgery that required removal of DBS hardware (Table 2).	0	Ethical considerations	Safety, Risk and Wellbeing	Medical complications	Medical complications
	Kashanian et al.	3	Two patients (25%) had postoperative wound infections. […] Ultimately, this patient required complete removal of DBS hardware, but was then re-implanted after a successful course of antibiotics. Patient 4 experienced a scalp infection, positive for Staphylococcus aureus, approximately 4 yr after DBS surgery for post-stroke pain. This patient underwent removal of the entire DBS system, had a succe…	1	Ethical considerations	Safety, Risk and Wellbeing	Infection	Medical complications
	Kashanian et al.	3	Patient 5 also experienced pain at the site of the extension wires and ultimately necessitated DBS system removal	0	Ethical considerations	Safety, Risk and Wellbeing	Discomfort	Discomfort
	Wang et al.	3	The estimated probabilities of implant survival beyond 1, 2, and 3 years postimplantation were 88.4% (95% CI = 81.3–93.0%), 76.5% (95% CI = 67.8–83.2%), and 60.7% (95% CI = 50.2–69.6%), respectively (Table 2, Fig. 2). [...] Lack of efficacy and inadequate pain relief was cited as the primary reason for explant.	0	Ethical considerations	Safety, Risk and Wellbeing	Lack/loss of benefit	Therapeutic benefit
	Kimura et al.	36	As a surgical complication, device infection occurred in three patients including two cases that required removal of the DBS.	0	Ethical considerations	Safety, Risk and Wellbeing	Infection	Medical complications
	Kimura et al.	36	DBS was withdrawn in two patients on their request. Both patients had obtained significant reduction of tics in the long term and felt the burden of receiving multiple surgeries for changing batteries.	0	Ethical considerations	Safety, Risk and Wellbeing	Elective explantation, resolution of symptoms	Disease-related
	Kaptan et al.	173	Pseudomonas aeruginosa growth was determined in the sample which taken from wound discharge. Removing of DBS system was offered to the patient, but she did not accept the offer due to high benefits she got from the device, and her condition was good.	0	Ethical considerations	Safety, Risk and Wellbeing	Infection	Medical complications
	Kaptan et al.	174, 175	The patient did not allow removal of DBS system until the 22nd month of the operation despite all surgical site revisions and long-term hospitalizations for IV antibiotherapy. […] Although she received a long-term antibiotic treatment and had six operations for surgical wound revision, she did not consent for device removal given that she significantly benefitted from DBS.	0	Ethical considerations	Agency and Identity	Patient choice	Agency and autonomy
	Wirth et al.	2	Furthermore, the new-generation non-rechargeable IPG (nrIPG) have a reduced life expectancy that tends to decrease as a function of the number of replacements. This induces iterative surgical interventions, which increases the risk of infections and other surgical complications.	1	Ethical considerations	Safety, Risk and Wellbeing	Battery change	Hardware
	Wirth et al.	4	3 patients from the nrIPG group required IPG change because of device lodge infection […] .	0	Ethical considerations	Safety, Risk and Wellbeing	Infection	Medical complications
	Wirth et al.	4	[…] and 1 because of hardware failure. By contrast, all IPG replacements from the rIPG device group were performed for end of life battery.	0	Ethical considerations	Safety, Risk and Wellbeing	Hardware complications	Hardware
	Kaufmann et al.	624	After 3 years and 7 years of good clinical response, 2 patients had to undergo explantation due to bacterial meningitis or postauricular dermal defects in the lead area. Neither patient has yet undergone reimplantation, because one patient recently underwent explantation and the other patient experienced a persistent seizure reduction outlasting DBS explantation.	0	Ethical considerations	Safety, Risk and Wellbeing	Infection	Medical complications
	Lee et al.	14	A second patient requested to have the device removed because it caused him severe distress, and had become a part of his obsession syndrome. He wanted to constantly feel stimulation. The device was removed without complication 21 months after implantation. After explantation, the patient was lost to follow-up.	0	Ethical considerations	Safety, Risk and Wellbeing	OCD	Disease-related
	Frizon et al.	1842	As shown in Fig. 1, 23 leads were removed from 17 patients after an infection was diagnosed, 9 leads were removed from 7 patients who had suboptimal outcomes, […]	0	Ethical considerations	Safety, Risk and Wellbeing	Lack/loss of benefit	Therapeutic benefit
	Frizon et al.	1842	[…] and 2 leads were removed from 2 patients after a device failure (a total of 26 reasons for removal in 25 patients).	0	Ethical considerations	Safety, Risk and Wellbeing	Hardware complications	Hardware
	Frizon et al.	1842	Among all patients who had a lead removed, 13 underwent another surgery for reimplantation (12 males and 1 female). […] Twelve patients who had the lead removed did not undergo reimplantation. All patients who underwent removal without reimplantation had the lead removed for an infection.	1	Ethical considerations	Safety, Risk and Wellbeing	Infection	Medical complications
	Engel et al.	2	In 4 patients (3.3%; 0.7% per patient-year) impulse generators were removed due to infection.	0	Ethical considerations	Safety, Risk and Wellbeing	Infection	Medical complications
	Engel et al.	2	In 2 patients electrodes were revised (1.6%; 0.3% per patient-year).	1	Ethical considerations	Safety, Risk and Wellbeing	Harware	Hardware
	Visser et al.	964	All patients but one experienced at least one adverse event (Table 2), either during the initial perioperative period or during follow-up. Six patients developed infections involving the equipment. Only one of these infections was attributed to persistent self-injurious behavior directed to the head.	1	Ethical considerations	Safety, Risk and Wellbeing	Infection	Medical complications
	Visser et al.	964	Five patients experienced hardware-related complications, such as broken wires. All but two patients required at least one additional surgical procedure.	1	Ethical considerations	Safety, Risk and Wellbeing	Hardware complications	Hardware
	Visser et al.	966	Table 2: Demographic data and adverse events reported after DBS in each of the 14 cases for whom long-term assessments were collected. Abnormal sensations - Removed.	0	Ethical considerations	Safety, Risk and Wellbeing	Discomfort	Medical complications
	Dague et al.	3	Causes for explantation or deactivation were: increased seizure frequency in 2 cases, side effects in 5 cases, […] TABLE1 Patient characteristics. | At this point in follow-up, 5 patients reported side effects (emergence of delusions and episodic agitation, functional non-epileptic seizures, burning dysesthesia along the cable trajectory, functional dysarthria and dysphagia, functional polydipsia…	0	Ethical considerations	Safety, Risk and Wellbeing	Medical complications	Medical complications
	Dague et al.	3	[…] and subjective insufficient seizure reduction in the remaining case.	0	Ethical considerations	Safety, Risk and Wellbeing	Lack/loss of benefit	Therapeutic benefit
	Dague et al.	3	At this point in time, 2 patients presented with side effects, both of psychiatric nature (one patient presented with new-onset daily functional non-epileptic seizures, one patient showed an exacerbation of previously existing depression). […] Psychiatric side effects were more common in our cohort than in other published cohorts, and were occasionally severe enough to entail explantation.	0	Ethical considerations	Safety, Risk and Wellbeing	Psychiatric symptoms	Medical complications
	Powers et al.	279	Eleven patients in our study required lead revision: 6 (2.4%) because of infection, [...]	1	Ethical considerations	Safety, Risk and Wellbeing	Infection	Medical complications
	Powers et al.	279	[…] 4 (1.6%) because of malposition, […]	1	Ethical considerations	Safety, Risk and Wellbeing	Repositioning	Medical complications
	Powers et al.	279	[….] and 1 (0.4%) because of lack of benefit.	1	Ethical considerations	Safety, Risk and Wellbeing	Lack/loss of benefit	Therapeutic benefit
	Grimaldi et al.	425	Eight patients from our hospital had to undergo a BRS [Battery Replacement Surgery] (Tables 1 and 2). [...] For these five patients, parkinsonian symptoms were so severe that they were no longer able to walk on their own or even swallow. Despite a huge increase in levodopa intake (up to 3500 mg/d), sometimes administered through a nasogastric tube (patients 2, 3, and 4) or even with levodopa/carb…	1	Ethical considerations	Safety, Risk and Wellbeing	Withdrawal syndrome, battery change	Medical complications, hardware
	Grimaldi et al.	425	Concerning the other three patients whose battery had to be removed for infection, no signs of severity were reported, and surgery could be performed after treatment of the infection (Table 2).	1	Ethical considerations	Safety, Risk and Wellbeing	Infection	Medical complications
	Spindler et al.	285	In nine studies, IPG removal followed by antimicrobial treatment and reimplantation of the IPG once the SSI had been eradicated reported the same strategy for 66 patients (67.3%) with SSIs, but also 32 patients (32.7%) with SSIs that were treated with antimicrobial treatment alone without hardware removal (Table 1).	1	Ethical considerations	Safety, Risk and Wellbeing	Infection	Medical complications
	Hussain et al.	126	Within two years, analysis revealed that the OR (95% CI) of SCS explant was higher with 1) chronic preoperative opioids by 1.21 times (1.11, 1.31) (p < 0.0001), 2) chronic postoperative opioids by 1.21 times (1.11, 1.30) (p < 0.0001), 3) cannabis abuse by 1.56 times (1.24, 1.94) (p < 0.001), and tobacco use by 1.15 times (1.07, 1.24) (p < 0.001).	0	Ethical considerations	Safety, Risk and Wellbeing	Drug use	Comorbidities
	Hussain et al.	126	The OR (95% CI) of explant also was higher in patients with 1) coagulopathy by 1.23 times (1.11, 1.37) (p < 0.001), 2) depression by 1.35 times (1.25, 1.47) (p < 0.0001), and psychoses by 1.22 times (1.06, 1.40) (p = 0.005)	0	Ethical considerations	Safety, Risk and Wellbeing	Comorbidities	Comorbidities
	Bouwens van der Vlis et al.	298	Revision procedures could be categorized into surgery related to SSI [surgical site infection] (31 procedures in 20 patients), […]	0	Ethical considerations	Safety, Risk and Wellbeing	Infection	Medical complications
	Bouwens van der Vlis et al.	298	[...] wire tethering (n = 5), [...] hardware failure (n = 5), […] and revision after lead (n = 2) or IPG (n = 4) migration or malposition.	0	Ethical considerations	Safety, Risk and Wellbeing	Hardware	Hardware
	Bouwens van der Vlis et al.	298	[…] skin erosion or wound dehiscence (n = 4), […] peri-operative defects (n = 2), […]	0	Ethical considerations	Safety, Risk and Wellbeing	Skin erosion	Medical complications
	Bouwens van der Vlis et al.	298	[…] loss of treatment benefit or stimulation-related AEs (n = 6), […]	0	Ethical considerations	Safety, Risk and Wellbeing	Lack/loss of benefit	Therapeutic benefit
	Bouwens van der Vlis et al.	298	[…] reimplantation or reinternalization (n = 10), […]	1	Ethical considerations	Safety, Risk and Wellbeing	Hardware	Hardware
	Bouwens van der Vlis et al.	298	[…] abdominal hematomas (n = 1), […]	0	Ethical considerations	Safety, Risk and Wellbeing	Hematoma	Medical complications
	Moser et al.	1146	There were 558 patients who had undergone DBS surgery during the study period, and 37 (6.6%) subsequently developed an infection of the DBS system that required hardware explantation.	0	Ethical considerations	Safety, Risk and Wellbeing	Infection	Medical complications
	Moser et al.	1147	Specifically, 1 patient had an intracranial hemorrhage with removal of the infected lead.	0	Ethical considerations	Safety, Risk and Wellbeing	Hemorrhage	Medical complications
	Zawar et al.	785	Delayed ISI [ Implant Site Infection] was noted in 4 younger adults, leading to device explantation in 3.	0	Ethical considerations	Safety, Risk and Wellbeing	Infection	Medical complications
	Zawar et al.	785	Additionally, 4 younger adults underwent device explantation during follow-up for reasons including lack of response (N = 2), […]	0	Ethical considerations	Safety, Risk and Wellbeing	Lack/loss of benefit	Therapeutic benefit
	Zawar et al.	785	[…] non-compliance, […]	0	Ethical considerations	Safety, Risk and Wellbeing	Therapy compliance	Therapeutic compliance
	Zawar et al.	785	[…] and patient choice.	0	Ethical considerations	Safety, Risk and Wellbeing	Elective explantation	Agency and autonomy, non-maleficence
	Ginalis et al.	498	There were 30 total complications, including 18 cases of wound dehiscence and 12 cases of infection. The majority of complications were located at the scalp or chest. Of these cases, 17 were managed without explantation, 11 were managed with partial explantation, and 2 underwent total explantation of the DBS system.	0	Ethical considerations	Safety, Risk and Wellbeing	Infection, skin erosion	Medical complications
	Ginalis et al.	503	There was one successful case of intracerebral abscess managed with wound washout and revision. Generally, infections in this study were managed with partial explantation. However, this case deviated from our traditional management. This particular patient had refractory OCD and was desperate to save the DBS. The DBS therapy was considered of such great benefit to the patient that he preferred at…	0	Ethical considerations	Safety, Risk and Wellbeing	Autonomy, beneficence	Agency and autonomy, patient well-being
	Wakim et al.	4	TABLE 2. Perioperative complications and outcome measures. Explantation - Due to inefficacy.	0	Ethical considerations	Safety, Risk and Wellbeing	Lack/loss of benefit	Therapeutic benefit
	Wakim et al.	4	TABLE 2. Perioperative complications and outcome measures. Explantation - Due to infection.	0	Ethical considerations	Safety, Risk and Wellbeing	Infection	Medical complications
	Wakim et al.	4	TABLE 2. Perioperative complications and outcome measures. IPG complication - IPG revision.	1	Ethical considerations	Safety, Risk and Wellbeing	Harware	Hardware
	Wakim et al.	4	TABLE 2. Perioperative complications and outcome measures. IPG complication - IPG infection.	1	Ethical considerations	Safety, Risk and Wellbeing	Infection	Medical complications
	Doshi et al.	896	Three patients complained of some form of hardware discomfort. It manifested by swelling at IPG site in two patients.	1	Ethical considerations	Safety, Risk and Wellbeing	Discomfort	Medical complications
	Doshi et al.	899	Infection alone and/or erosion involving DBS hardware was observed in 22 (2.95%) cases (Table 2). In three cases, there was only infection without erosion which was controlled with antibiotics. The remaining 19 cases had variable levels of infections, ranging from simple skin erosion, skin erosion, and granulation tissue or florid infection with pus discharge. Full system explantation was done in…	0	Ethical considerations	Safety, Risk and Wellbeing	Infection, skin erosion	Medical complications
	Doshi et al.	899	In two patients with PD [Parkinson's Disease], the lead fracture/extension wire failure was suspected when during reprogramming we found very high impedance in one of the leads.	0	Ethical considerations	Safety, Risk and Wellbeing	Hardware complications	Hardware
	Hagedorn et al.	501	Table 2. Reasons for Explant. Infection	0	Ethical considerations	Safety, Risk and Wellbeing	Infection	Medical complications
	Hagedorn et al.	501	Table 2. Reasons for Explant. Pain at the IPG site	0	Ethical considerations	Safety, Risk and Wellbeing	Discomfort	Medical complications
	Hagedorn et al.	501	Table 2. Reasons for Explant. Repeat spine surgery	0	Ethical considerations	Safety, Risk and Wellbeing	Comorbidities	Disease-related, comorbidities
	Hagedorn et al.	501	Table 2. Reasons for Explant. Resolution of pain	0	Ethical considerations	Safety, Risk and Wellbeing	Resolution of symptoms	Disease-related
	Hagedorn et al.	501	Table 2. Reasons for Explant. MRI requirement	0	Ethical considerations	Safety, Risk and Wellbeing	MRI need	Comorbidities
	Hagedorn et al.	501	Table 2. Reasons for Explant. Other	0	Ethical considerations	Safety, Risk and Wellbeing	Lack/loss of benefit	Therapeutic benefit
	Hagedorn et al.	501	The most common reason for explant was loss of efficacy, which accounted for 39 explants (51.3% of total explants, 5.2% of overall cohort).	0	Ethical considerations	Safety, Risk and Wellbeing	Lack/loss of benefit	Therapeutic benefit
	Brown et al.	1311	To our knowledge, a total of 13 case reports of hypersensitivity to neuromodulation devices have been reported in the literature (Table 5). The majority of cases report allergic reactions to spinal cord stimulators, with one reported case of hypersensitivity to a DBS and another to an occipital nerve stimulator. [...] The most common outcome after establishing an allergic response was removal of …	0	Ethical considerations	Safety, Risk and Wellbeing	Hypersensitivity	Medical complications
	Sankary et al. (2020)	3	Nineteen trials reported both the number of research participants who exited the study and the reasons for attrition and three also published detailed study exit procedures. Only three trials reported both explant procedures and detailed exit procedures.	0	Ethical considerations	Authority and Power	Research	Post-trial considerations
	Sankary et al. (2020)	4	Fewer than one-fifth (9) of the clinical trials with published research findings described procedures for participant withdrawal or exit upon study termination. Even fewer (6) of the clinical trials with published findings examined in this review described adaptations to study procedures or the study protocol.	0	Ethical considerations	Authority and Power	Research	Post-trial considerations
	Bernstein et al.	2	Decisions to remove or leave hardware in place were made on a case by case basis and took into account the degree of infection seen during surgery, the clinical response, and the dependence of the patient on their DBS.	0	Ethical considerations	Safety, Risk and Wellbeing	Infection, beneficence	Non-maleficence, patient well-being
	Bernstein et al.	3	A total of 14 patients developed a hardware infection (10 early versus 4 late). […] Complete hardware removal occurred in eight patients, one patient had electrode only removal, three patients with I&D had no removal of hardware, and two patients with removal of IPG and extensor cables only.	0	Ethical considerations	Safety, Risk and Wellbeing	Infection	Medical complications
	Narváez-Martínez et al.	103	The complication rate was 8.8%, with infection being the most frequent complication with a rate of 5.8% per procedure. […] Eight out of 10 cases of infection required IPG removal.	0	Ethical considerations	Safety, Risk and Wellbeing	Infection	Medical complications
	Narváez-Martínez et al.	103	Other complications related to the IPG replacements were: lead fracture (1.1%) that was presented in the same surgery and required the implantation of new extension wires, […]	1	Ethical considerations	Safety, Risk and Wellbeing	Hardware complications	Hardware
	Labaran et al.	636	Incidence of SCS removal or reimplantation was 0.3 and 3.4% at 90 days and 1 year respectively. [...] The incidence of other notable complications including surgical site infection (SSI), […], seroma and intraspinal abscess is summarized in Table 3	0	Ethical considerations	Safety, Risk and Wellbeing	Infection	Medical complications
	Labaran et al.	636	Incidence of SCS removal or reimplantation was 0.3 and 3.4% at 90 days and 1 year respectively. [...] The incidence of other notable complications including […], hematoma, […].	0	Ethical considerations	Safety, Risk and Wellbeing	Hematoma	Medical complications
	Reuter et al.	89	In four patients an infection of the impulse generator (IPG) led to an explantation of the IPG. One patient suffered from an infection of the electrode lead at the level of the burr hole (patient #3). In him, the IPG and the electrodes had to be removed.	0	Ethical considerations	Safety, Risk and Wellbeing	Infection	Medical complications
	Reuter et al.	89	All patients reported not tobe back to the level prior to the life-threatening WDS [Withdrawal Syndrome].	0	Ethical considerations	Safety, Risk and Wellbeing	Withdrawal syndrome	Medical complications
	Abode-Iyamah et al.	5	All 16 patients with SSI [Surgical Site Infection] were readmitted compared to only eight (3.5%) patients without SSI (P < 0.0001). DBS hardware was removed from seven (43.8%) patients with SSI. Of these seven patients, six (85.7% of those whose hardware was removed; 37.5% of all infected patients) had hardware re-implanted.	1	Ethical considerations	Safety, Risk and Wellbeing	Infection	Medical complications
	Abode-Iyamah et al.	10	Surgical site infections associated with DBS instrumentation can be challenging to treat, and failed medical management of the SSI may lead to complete or partial removal of the DBS system. In these cases, patients must undergo additional surgical procedures, spend several extra days in the hospital, and are likely to suffer from the return of the motor or psychiatric symptoms for which they had …	0	Ethical considerations	Safety, Risk and Wellbeing	Withdrawal syndrome, additional surgeries	Non-maleficence, patient well-being
	Kim et al.	156	There were eight discontinuations of stimulation in the long-term follow-up period, including four deaths (see ‘Death’ in the result section below), three due to lack of efficacy, […]	0	Ethical considerations	Safety, Risk and Wellbeing	Lack/loss of benefit	Therapeutic benefit
	Kim et al.	156	[…] and one due to complaints of increased agitation despite his meaningful seizure reduction.	0	Ethical considerations	Safety, Risk and Wellbeing	Disease progression	Medical complications, disease-related
	Kim et al.	157	Postoperative deep infection developed in one of the initial patients (3.3%, 1/30) requiring device removal, intravenous antibiotic treatment, and subsequent exclusion from our long- term follow-up.	0	Ethical considerations	Safety, Risk and Wellbeing	Infection	Medical complications
	Kim et al.	157	Intracranial hemorrhage was observed in one patient (3.4%), who experienced left hemiparesis (upper extremity predominant) immediately after DBS lead insertion on the right side.	0	Ethical considerations	Safety, Risk and Wellbeing	Hemorrhage	Medical complications
	Kim et al.	157	In three patients, one of two DBS leads was not within the ATN [Anterior Thalamic] target. One patient returned to the operating room the day after the first surgery to revise the lead position. However, the other two patients underwent lead reposition surgery more than one year after the initial operation.	1	Ethical considerations	Safety, Risk and Wellbeing	Repositioning	Medical complications
	Kim et al.	158	Two patients (6.9%) had to return to the operating room to replace a fractured lead (very high impedance measured at all DBS electrodes) or disconnected systems.	0	Ethical considerations	Safety, Risk and Wellbeing	Hardware complications	Hardware
	Kim et al.	158	After implantation, 6.9% of patients (2/29) reported at least one instance of suicidal ideation. One subject (3.4%) committed suicide approximately 7.5 years after implantation, […]	0	Ethical considerations	Safety, Risk and Wellbeing	Suicide	Medical complications, disease-related
	Jitkritsadakul et al.	969, 970	Infections and skin erosions were the most common hardware-related complications, which were reported in 517 infected sites involving 460 patients (5.12%); in fact 74 patients (16.09%) experienced an infection involving more than one site (Table 2). […] Up to 80.87% of patients received aggressive wound management in order to save the implanted devices. This included: intravenous antibiotics, wou…	0	Ethical considerations	Safety, Risk and Wellbeing	Infection	Medical complications
	Jitkritsadakul et al.	970	Lead migration. This was the second most common hardware-related complication, reported in 1.60% of patients.	0	Ethical considerations	Safety, Risk and Wellbeing	Hardware complications	Hardware
	Jitkritsadakul et al.	970	Fracture or failure of the lead was the third most common hardware-related complication in our review, reported in 131 patients (1.46%). […] Fractures or failures of the other parts of the hardware were reported in 66 patients (0.73%) […] Surgical revision was performed in 89 patients out of 131 with lead fracture or failure (67.94%); two patients were clinically monitored without undergoing surg…	0	Ethical considerations	Safety, Risk and Wellbeing	Hardware complications	Hardware
	Jitkritsadakul et al.	970	This was the fourth most common hardware-related complication in our study, reported in 95 patients (1.06%) from 17 studies [...], and further divided into malfunction or early battery exhaustion, respectively in 72.63% and 27.37% of cases.	0	Ethical considerations	Safety, Risk and Wellbeing	Hardware complications	Hardware
	Jitkritsadakul et al.	972	Severe status dystonicus in dystonia patients occurred after an unexplained IPG depletion, unexpectedly switched off, and electrode fracture [43,61].	0	Ethical considerations	Safety, Risk and Wellbeing	Withdrawal syndrome	Medical complications
	Dietvorst et al.	602	Five patients out of 554 (0.9%) had their IPG removed due to pocket pain; these patients all belonged to the chronic pain group. [...] In one patient, who underwent removal of the SCS system due to pocket pain, an additional revision for scar tissue removal was performed due to persistent pain at the surgical site.	0	Ethical considerations	Safety, Risk and Wellbeing	Discomfort	Medical complications
	Fernández-Pajarín et al.	1716	Bowstringing is an abnormal tethering of lead extensions between pulse generators (IPG) and stimulating electrodes, as- sociated with pain and contracture of the neck over the extension cable. […] Sometimes surgery is required. In our series, only one patient needed a cervical incision to excise scar tissue.	1	Ethical considerations	Safety, Risk and Wellbeing	Hardware complications	Hardware
	Fernández-Pajarín et al.	1716	Granuloma is the result of chronic inflammation around a strange body. The most frequent localizations are around the IPG and retroauricular areas, where surgical incisions are made. Four cases (1.2%) required minor surgery to remove the tissue, in one patient three times	1	Ethical considerations	Safety, Risk and Wellbeing	Granuloma, biocompatibility	Medical complications
	Fernández-Pajarín et al.	1716, 1717	In 16, infection was resistant to conservative treatment. Six cases (1.9%) were successfully treated with IPG removal, keeping the rest of the device, and replacement. Ten cases (3.1%) needed total DBS removal. In four (1.2%), we implanted a new DBS. [...] In our study, we had 16 cases (5.0%) of infection of cranial origin. In 12 cases, infection was resistant to conservative treatment. Five case…	0	Ethical considerations	Safety, Risk and Wellbeing	Infection	Medical complications
	Fernández-Pajarín et al.	1716	In the remaining patients, we did not perform a new intervention because of advanced age and precarious disease conditions.	0	Ethical considerations	Safety, Risk and Wellbeing	Age, disease progression	Disease-related, patient well-being
	Fernández-Pajarín et al.	1717	Twiddler’s syndrome consists of rotating the IPG in the axial plane. We only documented one case (Fig. 2) in which the IPG was placed in the right inferior abdominal area and was surgically solved.	1	Ethical considerations	Safety, Risk and Wellbeing	Hardware complications	Hardware
	Fernández-Pajarín et al.	1717	In our study, 18 patients (5.6%) required relocation of DBS leads, 2 of them bilaterally.	0	Ethical considerations	Safety, Risk and Wellbeing	Repositioning	Medical complications
	Fernández-Pajarín et al.	1717	We identified two PD [Parkinson's Disease] cases of cyst formation in our study (0.8%). Peri-lead edema, the previous phase, was considered asymptomatic in these patients. MRI showed the typical findings described. We removed the affected DBS lead in both cases.	0	Ethical considerations	Safety, Risk and Wellbeing	Edema	Medical complications
	Fernández-Pajarín et al.	1718	When DBS therapy provides a significant clinical benefit, we should first attempt conservative treatment consisting of antibiotic treatment and surgical debridement. When the response to this is not enough, we partially remove the DBS material. Then, if infection continues to be resistant, we completely remove the DBS.	0	Ethical considerations	Safety, Risk and Wellbeing	Infection, beneficence	Patient well-being, non-maleficence
	Park et al.	540	A total of 7 patients had asymptomatic ICH. Among them, asymptomatic ICH was revealed by CT postoperatively in 6 patients. Only 1 patient showed large delayed ICH (30 cm3) and underwent hematoma removal surgery due to elevation of intracranial pressure.	0	Ethical considerations	Safety, Risk and Wellbeing	Hematoma	Medical complications
	Chen et al.	118	Despite hardware salvage attempts, 15 of the 16 infected patients (93.8%) subsequently underwent complete device explantation due to recurrent infection.	0	Ethical considerations	Safety, Risk and Wellbeing	Infection	Medical complications
	Chen et al.	120	The 13 patients underwent a total of 32 incision and drainage procedures for hardware salvage prior to the final explantation. Of the 32 procedures, 17 (53.1%) involved the cranial or retroauricular connector site, and 15 (46.9%) involved the IPG site. [...] The number of revisions per patient ranged from 1 to 5 (mean 2.5 ± 1.5; median 2).	1	Ethical considerations	Safety, Risk and Wellbeing	Infection	Medical complications
	Chen et al.	120-121	The mean cost of a single device explantation was USD 12,729 ± 3,284, and the mean cost of a hardware salvage revision was USD 10,908 ± 6,469. The highest procedure-associated costs for device explantation were operating-room, anesthesia, and surgeon fees. The main procedure-related costs for device revisions were medical and surgical supplies, operating-room fees, and anesthesia fees. There were…	0	Sociocultural considerations	n/a	Financial issues	Financial considerations
	Rolston et al.	3	Multivariable regression was used to find significant predictors of revision in the NSQIP cases Both age and ASA (American Society of Anesthesiologists) physical status classification emerged as significant predictors (Table 5). Age was negatively correlated with revision/removal, with an odds ratio (OR) of 0.96 (95% CI: 0.94, 0.98) and ASA class was positively correlated with an OR of 2.41 (95% …	0	Ethical considerations	Safety, Risk and Wellbeing	Age, ASA class	Patient demographics
	Kaminska et al.	169	There were 69 revision procedures not related to infection, mainly battery changes.	1	Ethical considerations	Safety, Risk and Wellbeing	Battery change, hardware	Hardware
	Kaminska et al.	169	The exception was a patient (case 4 Table 1) with Aicardi-Goutieres Syndrome type 6 who died within 24 h post DBS electrode revision after an initial normal post-operative recovery - post mortem examination failed to identify cause of death and specifically there was no evidence of an intracranial bleed.	0	Ethical considerations	Safety, Risk and Wellbeing	Death	Medical complications
	Kaminska et al.	169	Overall surgical site infection rate was 10.3% for all new implants and 10.1% for revisions. […] Treatment with prolonged courses of antibiotics was unsuccessful in 86% of patients with surgical site infections following new implants and revisions, neces- sitating eventually total removal of the DBS system.	0	Ethical considerations	Safety, Risk and Wellbeing	Infection	Medical complications
	Kaminska et al.	170	Three patients (2.3%) developed skin erosions eventually leading to full system explantation in all.	0	Ethical considerations	Safety, Risk and Wellbeing	Skin erosion	Medical complications
	Kaminska et al.	170	18.4% of patients experienced problems with electrode leads and extensions: short/tight extension was observed in 3.8%, electrode migration in 2.3%, electrode/extension fracture in 4.6% and electrode/extension malfunction in 7.7%.	0	Ethical considerations	Safety, Risk and Wellbeing	Hardware complications	Hardware
	Kaminska et al.	170	Two patients (1.5%) remain with the DBS switched off due to perceived intolerable side effects of stimulation, low mood (abullia and ebullience) relative to previous smiling, likely partially dyskinetic, in one and increased rigidity in another.	0	Ethical considerations	Safety, Risk and Wellbeing	Psychiatric symptoms	Medical complications
	Kaminska et al.	170	The IPG was unexpectedly (not related to battery depletion) switched off in 18.7% of patients with Soletra and Kinetra and in 3.4% of patients with Activa RC. […] Status dystonicus following disruption of DBS was observed in 6 patients (4.6%) after IPG was switched off un-expectedly in 2 cases, electrode fracture in 1 and system removal in 3.	0	Ethical considerations	Safety, Risk and Wellbeing	Withdrawal syndrome	Medical complications
	Kaminska et al.	172	Table 2 DBS in children - hardware-related complications. Battery switched off unexpectedly - Shielded Battery Syndrome - Battery repositioned for difficulty recharging in overweight patients - Significant difficulty maintaining connection during recharging - Recharger replaced at least once - Battery flat at least once	1	Ethical considerations	Safety, Risk and Wellbeing	Hardware complications	Hardware
	Ponce et al.	80	Four (9.5%) patients required a return to surgery: 2 of 3 patients who had IPG infections required explantation (the third patient was treated with oral antibiotics), […]	1	Ethical considerations	Safety, Risk and Wellbeing	Infection	Medical complications
	Ponce et al.	80	[…] 1 patient required repositioning of a misplaced electrode lead, [...]	1	Ethical considerations	Safety, Risk and Wellbeing	Repositioning	Medical complications
	Ponce et al.	80	[…] and 1 patient was treated for chronic subdural hematoma.	1	Ethical considerations	Safety, Risk and Wellbeing	Hematoma	Medical complications
	Ponce et al.	80	One patient presented with signs of infection around the IPG site starting at postoperative Day 7, and the device was immediately explanted. Two days later, after further observation and the return of the laboratory results, the re- maining components of the system (extensions and leads) were also explanted. [...] Another patient presented with signs of infection at the IPG site at 14 days postop…	1	Ethical considerations	Safety, Risk and Wellbeing	Infection	Medical complications
	Hayek, Veizi and Hanes	605	Indications for revision in order of decreasing frequency included IPG discomfort/migration, […]	1	Ethical considerations	Safety, Risk and Wellbeing	Discomfort	Medical complications
	Hayek, Veizi and Hanes	605	[...] lead migration, […] lead fracture/malfunction, IPG malfunction, […]	1	Ethical considerations	Safety, Risk and Wellbeing	Hardware complications	Hardware
	Hayek, Veizi and Hanes	605	[…] and wound dehiscence/seroma formation.	1	Ethical considerations	Safety, Risk and Wellbeing	Seroma	Medical complications
	Hayek, Veizi and Hanes	605	Indications for explant in our patient population, [...] unpleasant paresthesias or dysesthesias, […]	1	Ethical considerations	Safety, Risk and Wellbeing	Neurological symptoms	Medical complications
	Hayek, Veizi and Hanes	606	Loss of therapeutic effect occurred in 32 patients (13.7%) and accounted for 39.0% of explants and 16.1% of revisions.	1	Ethical considerations	Safety, Risk and Wellbeing	Lack/loss of benefit	Therapeutic benefit
	Hayek, Veizi and Hanes	605	[…] condition necessitating magnetic resonance imaging (MRI) […]. Four patients required explant for an MRI.	1	Ethical considerations	Safety, Risk and Wellbeing	MRI need	Comorbidities
	Hayek, Veizi and Hanes	605	[…] required for surgery, [...]	0	Ethical considerations	Safety, Risk and Wellbeing	Comorbidities	Comorbidities
	Hayek, Veizi and Hanes	605	[…] and patient desire for removal (Table 4).	0	Ethical considerations	Safety, Risk and Wellbeing	Patient choice	Agency and autonomy
	Bjerknes et al.	e105288	None of the patient related factors (gender, age at surgery, diabetes mellitus or smoking status) where associated with an increased risk of infection (table 3).	0	Ethical considerations	Safety, Risk and Wellbeing	Age, comorbidities, drug use	Patient demographics
	Bjerknes et al.	e105288	At our center there has been a policy to try a conservative approach in surgical site infections related to DBS, in order to avoid unnecessary removal of the hardware. [...] We tried treatment with antibiotics and/or wound revision in 18 of the 33 cases of infection, unfortunately it was only successful in seven of them. In the remaining 11 patients, it became necessary to remove part of, or in a…	0	Ethical considerations	Safety, Risk and Wellbeing	Infection	Medical complications
	Pepper et al.	58	This includes 14 patients who needed two subsequent IPG replacement surgeries due to depleted battery.	0	Ethical considerations	Safety, Risk and Wellbeing	Battery change, revision, hardware	Hardware
	Pepper et al.	58	When considering patients undergoing primary procedure versus IPG replacement, the overall patient infection rate was 2.8% (7/252) and 9.1% (6/66), respectively. This difference was statistically significant (p = 0.02).	1	Ethical considerations	Safety, Risk and Wellbeing	Infection	Medical complications
	Liu et al.	526	The most common reasons for lead removal were side effects (in 30 cases), [...]	0	Ethical considerations	Safety, Risk and Wellbeing	Complications	Medical complications
	Liu et al.	526	[…] broken leads (in 24), […]	0	Ethical considerations	Safety, Risk and Wellbeing	Hardware complications	Hardware
	Liu et al.	526	[…] infection (in 16), […]	0	Ethical considerations	Safety, Risk and Wellbeing	Infection	Medical complications
	Liu et al.	526	[...] exposed leads due to erosion (in 6), […]	0	Ethical considerations	Safety, Risk and Wellbeing	Skin erosion	Medical complications
	Liu et al.	526	[…] and suboptimal location […]	0	Ethical considerations	Safety, Risk and Wellbeing	Repositioning	Medical complications
	Liu et al.	526	[…] and lack of benefit (in 1 case each).	0	Ethical considerations	Safety, Risk and Wellbeing	Lack/loss of benefit	Therapeutic benefit
	Liu et al.	526	Of the 78 lead removals, hemorrhage was seen on postoperative CT scans in 10 patients (12.8%). […] None of the patients had any new neurological symptoms or deficits after extraction.	0	Ethical considerations	Safety, Risk and Wellbeing	Hemorrhage	Medical complications
	Piacentino, Pilleri and Bartolomei	2339	Postoperative infections occurred in 8.5% (9/106) of patients and in 4.2% (9/212) of procedures. […] In eight cases of infection, the IPG and the extension were removed; they were re-implanted 3 months later, once freedom from infection had been ascertained.	1	Ethical considerations	Safety, Risk and Wellbeing	Infection	Medical complications
	Fily et al.	1020	Overall, 11 patients fulfilled inclusion criteria (5 female and 6 male), totaling 12 cases of DBS hardware-related infections (ie, 1 patient presented 2 distinct episodes). […] Most patients presented with local signs of in- fection (swelling, wound dehiscence, and purulent drainage) that involved pulse generator in 8 cases, frontal incision site in 5 cases, and retroauricular incision site in 5 …	0	Ethical considerations	Safety, Risk and Wellbeing	Infection	Medical complications
	Fily et al.	1021	In 5 patients, additional surgical treatment was necessary. In 4 cases, it consisted of total hardware removal after a failure of partial hardware removal (n = 3) or wound debridement (n = 1). In addition, 1 patient developed a brain abscess during antibacterial treatment, in spite of early total hardware removal, and necessitated abscess drainage.	1	Ethical considerations	Safety, Risk and Wellbeing	Infection	Medical complications
	Servello et al.	630	Lead fracture was documented in one 46-year-old TS patient, following tic reappearance 1 year post-DBS and leading to an urgent review of the case.	1	Ethical considerations	Safety, Risk and Wellbeing	Hardware complications	Hardware
	Servello et al.	630	We reported an overall percentage of 3.7% for infectious events (tten events out of 272 patients, either at the pulse generator pouch or along the connection cables), while no cases of intracranial infections were reported. […] All ten patients were surgically revisioned, obtaining a satisfying wound closure.	1	Ethical considerations	Safety, Risk and Wellbeing	Infection	Medical complications
	Servello et al.	630	Recurrent episodes of infection either at the same site or along the extension cables were documented for seven patients and, after unsuccessful revision, the decision to remove the system was taken for these patients.	0	Ethical considerations	Safety, Risk and Wellbeing	Infection	Medical complications
	Vergani et al.	430	Direct surgical mortality was 0; overall mortality was 0.7% (1 patient died from aspiration pneumonia) and permanent surgical morbidity was 0.7% (1 patient with permanent hemiparesis due to intraparenchymal hemorrhage).	0	Ethical considerations	Safety, Risk and Wellbeing	Surgical morbidity	Medical complications
	Vergani et al.	430	Eight patients (5.6%) experienced procedure-related complications. Two patients (1.4%) presented an intra-parenchymal hemorrhage. [...] This patient presented a right hemiparesis that resolved after 9 months of physiotherapy. The second patient (patient 2, Table 1) presented a right severe hemiparesis 3 hours after surgery, as a result of a hematoma[...] A right hemiparesis was present at last fo…	0	Ethical considerations	Safety, Risk and Wellbeing	Hemorrhage	Medical complications
	Vergani et al.	430	In one patient (0.7%) a malpositioning of the left subthalamic electrode resulted in a suboptimal control of parkinsonian motor signs on the right side. A second operation was carried out to replace the electrode, obtaining a successful reprise of StnDBS	0	Ethical considerations	Safety, Risk and Wellbeing	Repositioning	Medical complications
	Vergani et al.	430	In three patients (2.1%) surgery resulted in the inability to complete the procedure. Two patients showed a psychiatric derangement while in the operating room, before the electrode insertion.	0	Ethical considerations	Safety, Risk and Wellbeing	Psychiatric symptoms	Medical complications
	Vergani et al.	430	One patient (0.7%) presented with pulmonary embolism about 3 weeks after surgery.	0	Ethical considerations	Safety, Risk and Wellbeing	Death	Medical complications
	Vergani et al.	430	A total of 8 patients (5.6%) had infections during the follow-up period. […] Two patients (1.4%) experienced infection of the intracranial lead. […] Both patients underwent the removal of the infected electrode and were started on an antibiotic therapy. [...] Three patients (2.1%) had major infections that started from the IPG and rapidly extended along the extension wires (Pa- tients 13, 14, and…	0	Ethical considerations	Safety, Risk and Wellbeing	Infection	Medical complications
	Vergani et al.	430	Three patients (2.1%) presented with minor infections due to different germs […] Removal of the device was not necessary.	0	Ethical considerations	Safety, Risk and Wellbeing	Infection	Medical complications
	Vergani et al.	430	One patient (0.7%) presented with skin erosion along the extension wire, with no signs of infection. The extension wire was removed to allow for a better wound healing.	1	Ethical considerations	Safety, Risk and Wellbeing	Skin erosion	Medical complications
	Vergani et al.	432	One patient (0.7%) presented an extension wire breakage at the infraclavicular an extension wire replacement was necessary.	1	Ethical considerations	Safety, Risk and Wellbeing	Hardware complications	Hardware
	Vergani et al.	432	One patient (0.7%) complained from a sensation of “discomfort” over the IPG. A surgical re-exploration was carried on, and numerous subcutaneous adherences were found and removed, leading to the resolution of the discomfort.	1	Ethical considerations	Safety, Risk and Wellbeing	Discomfort	Medical complications
	Vergani et al.	432	Two patients (1.4%) presented with dislocation of the IPG, requiring a reintervention to better fix the IPG at the pectoral fascia.	1	Ethical considerations	Safety, Risk and Wellbeing	Hardware complications	Hardware
	Vergani et al.	432	One patient (0.7%) presented a current dispersion at the connection between the electrode and the extension wire. […] The extension wire was then replaced, with a good reprise of StnDBS.	1	Ethical considerations	Safety, Risk and Wellbeing	Hardware complications	Hardware
	Vergani et al.	432	Two patients (1.4%) had early battery exhaustion.	1	Ethical considerations	Safety, Risk and Wellbeing	Battery change	Hardware
	Bhatia et al.	150, 151	Postoperatively, 25 patients had 33 episodes of infection (table 2). The overall infection rate was 9.3% (25/270) by patients and 6.8% (33/484) by episode/implants. […] All patients underwent at least 1 surgical procedure, including simple washout and debridement, or incision and debridement with/without removal of hardware. The one exception was a patient with meningitis, who only received intra…	1	Ethical considerations	Safety, Risk and Wellbeing	Infection	Medical complications
	Bhatia et al.	151	All patients underwent at least 1 surgical procedure, including simple washout and debridement, or incision and debridement with/without removal of hardware. The one exception was a patient with meningitis, who only received intravenous antibiotics.	1	Ethical considerations	Safety, Risk and Wellbeing	Infection	Medical complications
	Bhatia et al.	151	For superficial infections and suspected deep infections in which no obvious purulence was found during the surgical procedure, the wound was sutured after incision and debridement without hardware evacuation. A weekly follow-up was then undertaken with examination of the wound until it was completely healed. During the follow-up, if a deep infection recurred or disseminated, part or all of the h…	1	Ethical considerations	Safety, Risk and Wellbeing	Infection	Medical complications
	Gorgulho et al.	242	Of the other 12 patients with definite infection, all underwent complete removal of hardware (generator, wire, and lead). One patient had only the brain leads implanted and these were later removed. So, in this case we considered the device removal as complete. In 2 cases, initial attempts to salvage the brain lead were made.	1	Ethical considerations	Safety, Risk and Wellbeing	Infection	Medical complications
	Sillay, Larson and Starr	362	During the study period, 30 patients underwent lead revision or lead replacement procedures that did not involve exposure of the IPG.	0	Ethical considerations	Safety, Risk and Wellbeing	Hardware	Hardware
	Sillay, Larson and Starr	363	Four patients with infections presented with extensive cellulitis and/or multiple draining wounds along the tract. These patients were managed with up-front total hardware removal and then 4 to 6 weeks of intra- venously administered antibiotics. Fourteen patients presented with a more localized appearance (drainage, purulence, local- ized swelling) and were managed with partial hardware removal …	0	Ethical considerations	Safety, Risk and Wellbeing	Infection	Medical complications
	Sillay, Larson and Starr	363	Two patients in this series developed device-related infections more than 6 months after device implantation. Both infections were associated with device erosions 22 and 30 months, respectively, after implantation. […] The patients were managed with successful partial hardware removal of the connector, followed by intravenously adminis- tered antibiotics and total hardware removal, followed by in…	0	Ethical considerations	Safety, Risk and Wellbeing	Skin erosion	Medical complications
	Sillay, Larson and Starr	363	During the study period, the number of IPG replacements performed for IPG end of life was 208.	1	Ethical considerations	Safety, Risk and Wellbeing	Battery change	Hardware
	Voges et al.	870	In three patients, in whom we had used the tunnelling device model 7495, severe subcutaneous bleeding occurred.	0	Ethical considerations	Safety, Risk and Wellbeing	Intraoperative complications	Medical complications
	Voges et al.	870	Misplacement of the electrode tip beyond the caudal border of the STN in two other patients caused permanent VI cranial nerve palsy, counting for a morbidity rate of 0.4% (2/472 electrode sites).	0	Ethical considerations	Safety, Risk and Wellbeing	Intraoperative complications	Medical complications
	Voges et al.	870	Intraoperative problems occurred in 11 of 262 (4.2%) patients. In three of these, the operation had to be finished after implantation of the first brain electrode. Reasons for aborting the procedure were panic attacks, marked brain shift and displacement of the frame. The second, contralateral lead was implanted several days later.	0	Ethical considerations	Safety, Risk and Wellbeing	Psychological factors	Medical complications
	Voges et al.	870	Other intraoperative adverse events were as follows. The lead was damaged during subcutaneous placement in two patients. These leads were immediately exchanged.	0	Ethical considerations	Safety, Risk and Wellbeing	Intraoperative complications	Medical complications
	Voges et al.	870	Three patients experienced neurological deficits because of the brain electrode. In one of these patients unilateral moderate motor weakness resolved completely (1/472 electrode sites = 0.2%).	0	Ethical considerations	Safety, Risk and Wellbeing	Neurological complications	Medical complications
	Voges et al.	870	Subarachnoid haemorrhage was incidentally documented in one patient (1/472 electrode sites = 0.2%) who underwent postoperative CT examination after intraoperative loss of CSF.	0	Ethical considerations	Safety, Risk and Wellbeing	Hemorrhage	Medical complications
	Voges et al.	870	Leakage of the CSF stopped in one patient after drainage of the lumbar CSF. In the second patient (a child with myoclonic syndrome), leakage of the CSF at the site of trephination caused a skin infection, necessitating complete removal of the DBS system.	0	Ethical considerations	Safety, Risk and Wellbeing	CSF leak	Medical complications
	Voges et al.	870	Postoperatively, 3 of 262 (1.2%) patients developed haematoma at the IPG implantation site, which had to be surgically removed in one patient.	0	Ethical considerations	Safety, Risk and Wellbeing	Hematoma	Medical complications
	Voges et al.	870-871	Hardware-related problems registered in 25 of 180 (13.9%) patients were as follows: In 3 of 180 (1.7%) patients treated with STN-DBS for Parkinson’s disease, one brain electrode was damaged after a fall. In another patient (0.6%) the cause for fracture of the extension wire was unclear. In all four patients the affected hardware components were surgically replaced.	1	Ethical considerations	Safety, Risk and Wellbeing	Hardware complications, revision	Hardware
	Voges et al.	871	Extension wire or extension connectors caused circumscribed discomfort in 12 of 180 (6.7%) patients. Six of these 12 patients needed additional surgery. In 5 of 6 patients (Parkinson’s disease, n = 4; dystonia, n = 1) resection of scar tissue led to sustained improvement of the complaints. Another patient asked for complete removal of the system.	1	Ethical considerations	Safety, Risk and Wellbeing	Discomfort	Medical complications
	Voges et al.	871	In 5 of 180 (2.8%) patients migration of one brain electrode was noticed and in 1 of 180 patients the extension wire and connector were displaced. All migrated components were surgically repositioned.	1	Ethical considerations	Safety, Risk and Wellbeing	Migration	Hardware
	Voges et al.	871	In one patient with skin ulceration at the connector site, we carried out wound debridement and transposed the connector.	1	Ethical considerations	Safety, Risk and Wellbeing	Skin erosion	Medical complications
	Voges et al.	871	In 2 of 180 (1.1%) patients, sterile seroma at the IPG site was treated by needle aspiration in one patient and necessitated surgical revision in the other patient.	1	Ethical considerations	Safety, Risk and Wellbeing	Seroma	Hardware
	Voges et al.	871	Skin infection was registered in 15 of 262 (5.7%) patients or after 15 of 526 (2.9%) surgical procedures, respectively. [...] Systemic antibiotics were given as the preferred treatment in 5 of 15 patients. Drugs stopped the inflammation in three of them, and we had to remove the entire stimulation system in the remaining two.	1	Ethical considerations	Safety, Risk and Wellbeing	Infection	Medical complications
	Lyons et al.	613	Four additional patients had the surgical procedure aborted; one due to the inability to locate any definitive STN cells and three due to adverse events that could not be controlled in the operating room. The adverse events included visual disturbances during macrostimulation in one patient, hallucinations during microelectrode recording for the second surgical side in one patient, and hallucinat…	0	Ethical considerations	Safety, Risk and Wellbeing	Intraoperative complications	Medical complications
	Lyons et al.	614	One patient experienced postoperative seizures that resolved without treatment. This represents a seizure rate of 1.2% per patient and 0.6% per surgical procedure.	0	Ethical considerations	Safety, Risk and Wellbeing	Neurological complications	Medical complications
	Lyons et al.	614	In the case of persistent infection, the complete system or specific components of the system were removed until the infection was fully resolved. There were three infections in two patients requiring removal of the entire DBS system. […] The rate for infections requiring removal of the entire DBS system was 2.5% per patient and 1.9% per surgical procedure.	0	Ethical considerations	Safety, Risk and Wellbeing	Infection	Medical complications
	Lyons et al.	614	In addition, three patients had infections requiring removal of only the IPG. [...] The rate of infection requiring only IPG removal was 3.7% per patient and 1.9% per surgical procedure.	0	Ethical considerations	Safety, Risk and Wellbeing	Infection	Medical complications
	Lyons et al.	614	There were a total of 14 misplaced leads (9.0%) in the 155 cases. […] In all cases, patients received little or no benefit from stimulation. Imaging indicated that the leads were not in the correct position and lead placement was revised.	1	Ethical considerations	Safety, Risk and Wellbeing	Repositioning	Medical complications
	Lyons et al.	614	There were lead fractures in two patients, each occurring approximately 6 months after surgery.	1	Ethical considerations	Safety, Risk and Wellbeing	Hardware complications	Hardware
	Lyons et al.	614-615	There were five cases representing 6.3% of patients and 3.2% of surgeries in which the DBS system was initially providing benefit [...] This has been referred to as lead migration. Following relocation of the lead, all patients received benefit from the DBS system.	1	Ethical considerations	Safety, Risk and Wellbeing	Lack/loss of benefit	Therapeutic benefit
	Lyons et al.	615	Complications involving the extension wire were minimal, affecting only three of the 155 implants (1.9%). One patient had skin erosion 32 months after surgery and fractures of the extension wire occurred in two patients; one 12 months after surgery and the other at 36 months.	0	Ethical considerations	Safety, Risk and Wellbeing	Skin erosion	Medical complications
	Lyons et al.	615	There were a total of 20 IPG related complications (12.9%). In 15 of 155 cases the IPG was replaced either because of shocking sensations or intermittent stimulation.	1	Ethical considerations	Safety, Risk and Wellbeing	Discomfort	Medical complications
	Lyons et al.	615	[…] or to relieve pain, one replacement of the IPG due to tissue growth, and tightening of the IPG set screws in one patient.	1	Ethical considerations	Safety, Risk and Wellbeing	Hardware	Hardware
	Lyons et al.	615	Additional IPG complications included repositioning of three IPGs for cosmetic purposes	1	Ethical considerations	Safety, Risk and Wellbeing	Cosmetics	Cosmetics
	Lyons et al.	615	Routine battery replacement was required in five patients unilaterally and one patient bilater- ally. This represents 7.5% of patients and 4.5% of surgeries.	1	Ethical considerations	Safety, Risk and Wellbeing	Battery change	Hardware
	Temel et al.	357	One patient (bilateral STN) had a subcortical haemorrhage with a discrete hemiparesis post-operatively and died because of septic cholecystitis during hospitalization.	0	Ethical considerations	Safety, Risk and Wellbeing	Hemorrhage, morbidity	Medical complications
	Temel et al.	357	One with bilateral STN stimulation committed suicide.	0	Ethical considerations	Safety, Risk and Wellbeing	Suicide	Medical complications
	Temel et al.	358	The patient underwent removal of the right extension cable pulsegenerator and debridement of the wound under general anaesthesia. [...] Two months later a new extension cable and pulsegenerator were implanted on the right side. The infection resolved completely and he has been followed-up for 18 months after the infection.	1	Ethical considerations	Safety, Risk and Wellbeing	Infection	Medical complications
	Temel et al.	359	Patient 4 […] After 14 days of intravenous antibiotic therapy, there was still obvious inflammation as well as considerable purulent discharge from the wounds. She underwent removal of the right extension cable-pulsegenerator and debridement of the wounds. [...] During the consultation two months later an erosion and dehiscence of the left cranial wound was seen. The skin had become very thin res…	1	Ethical considerations	Safety, Risk and Wellbeing	Infection	Medical complications
	Oh et al.	1270, 1271	Overall, 20 patients (25.3%) had 26 hardware-related complications involving 23 electrodes (18.5%). These included 4 lead fractures, 4 lead migrations, 3 short or open circuits, […] Overall, 29 additional procedures were necessary in these patients. The procedures were performed to reposition electrodes after migration (n 􏰄 4), replace fractured or short- circuited leads (n = 6), debride infected…	1	Ethical considerations	Safety, Risk and Wellbeing	Hardware complications	Medical complications
	Oh et al.	1270, 1271	[…] 12 infections and/or erosions, [...] In six patients with infections, hardware salvage was attempted by use of intravenously administered antibiotics and wound debridement. The inability to clear infection led to the eventual removal of the hardware components in five of these patients.	0	Ethical considerations	Safety, Risk and Wellbeing	Infection, skin erosion	Medical complications
	Oh et al.	1270	[…] 2 allergic reactions, [...]	0	Ethical considerations	Safety, Risk and Wellbeing	Hypersensitivity	Medical complications
	Oh et al.	1270	[…] 1 cerebrospinal fluid leak.	0	Ethical considerations	Safety, Risk and Wellbeing	CSF leak	Medical complications
	Oh et al.	1272	In addition, because of ineffective stimulation and patients’ subsequent desire to remove the ineffective hardware, three patients had their DBS hardware removed.	0	Ethical considerations	Safety, Risk and Wellbeing	Lack/loss of benefit	Therapeutic benefit
	Oh et al.	1272	Routine changes for battery depletion were performed nine times during the follow-up period at an average of 31.6 months after initial surgery (range, 10–70 mo).	1	Ethical considerations	Safety, Risk and Wellbeing	Battery change	Hardware
	Beletsky et al.	1084	The most common complications in this study were lead-associated complications (n = 756, 5.93%) followed by battery-related complications (n = 733, 5.75%) and mechanical complications (n = 487, 3.82%).	0	Ethical considerations	Safety, Risk and Wellbeing	Hardware complications	Hardware
	Beletsky et al.	1085	The psychiatric group had a higher percentage of female patients (68.0% vs 55.8%, p < 0.001), readmission rates (54.2% vs 33.8%, p < 0.001), removal rates (14.7% vs 8.8%, p < 0.001), greater mean LOS [length of stay] (0.31 ± 0.60 vs 0.42 ± 0.70, p < 0.001), and complication rates (27.1% vs 19.4%, p < 0.001) than the nonpsychiatric group.	0	Ethical considerations	Safety, Risk and Wellbeing	Comorbidities	Medical complications
	Beletsky et al.	1085	On chi-squared analysis of complication rates, the psychiatric group was found to have increased overall complication rates (27.1% vs 19.4%, p < 0.001), abscess formation (0.6% vs 0.1%, p < 0.001), lead displacement (2.2% vs 1.3%, p < 0.001), infection (5.9% vs 1.7%, p < 0.001), lead malfunction (7.5% vs 5.4%, p < 0.001), postsurgical pain (2.1% vs 1.2%, p < 0.001), seroma formation (0.4% vs 0.1%…	0	Ethical considerations	Safety, Risk and Wellbeing	Comorbidities	Medical complications
	Beletsky et al.	1085	More specifically, those with five psychiatric comorbidities had the greatest odds of experiencing a complication (OR = 3.87, 95% CI = 1.34–11.16, p = 0.01), readmission (OR = 2.96, 95% CI = 1.11–7.9, p = 0.03), and removal (OR = 4.25, 95% CI = 1.121–16.11, p = 0.03).	0	Ethical considerations	Safety, Risk and Wellbeing	Comorbidities	Medical complications
	Rauck et al.	120	Among the 1289 permanently implanted registry participants, a total of 98 (7.6%) required an explant due to reasons shown in Table 2. Of these, 32 (2.5%) of all registry implanted participants later underwent device explantation due to inadequate pain relief.	0	Ethical considerations	Safety, Risk and Wellbeing	Lack/loss of benefit	Therapeutic benefit
	Rauck et al.	120	Among all device-related complications, high lead impedance (5.4%) and lead migration/movement (5.0%) were the most common events.	0	Ethical considerations	Safety, Risk and Wellbeing	Hardware complications	Hardware
	Rauck et al.	120	A total of 109 subjects underwent revision including 43 for leads (3.3%) and 39 for IPG (2.9%) (note: the number of subjects is not mutually exclusive). Among those related to the procedure, implant site infection (17 events) [...]	1	Ethical considerations	Safety, Risk and Wellbeing	Infection	Medical complications
	Rauck et al.	120	[...] followed by implant site pain (five events) were among the common events […]	0	Ethical considerations	Safety, Risk and Wellbeing	Discomfort	Medical complications
	Al-Kaisy et al.	884	Loss of efficacy was the most frequent reason for explant 119/181 (65%) (table 2);	0	Ethical considerations	Safety, Risk and Wellbeing	Lack/loss of benefit	Therapeutic benefit
	Al-Kaisy et al.	885	Table 2 The reason for explant of electrical neuromodulation devices in n = 182 patients. Infection	0	Ethical considerations	Safety, Risk and Wellbeing	Infection	Medical complications
	Al-Kaisy et al.	885	Table 2 The reason for explant of electrical neuromodulation devices in n = 182 patients. Requires MRI	0	Ethical considerations	Safety, Risk and Wellbeing	MRI need	Comorbidities
	Al-Kaisy et al.	885	Table 2 The reason for explant of electrical neuromodulation devices in n = 182 patients. Remission of pain	0	Ethical considerations	Safety, Risk and Wellbeing	Resolution of symptoms	Disease-related
	Al-Kaisy et al.	885	Table 2 The reason for explant of electrical neuromodulation devices in n = 182 patients. Device-related complication	0	Ethical considerations	Safety, Risk and Wellbeing	Hardware	Hardware
	Al-Kaisy et al.	889	From the multivariant analysis, an explant was more likely with a non-rechargeable system compared with a rechargeable (p<0.001) (table4).	0	Ethical considerations	Safety, Risk and Wellbeing	Battery change	Hardware
	Al-Kaisy et al.	889	Patients with back pain with or without radicular pain having had no prior surgery (ie, ‘virgin’ backs) also had a significantly lower risk of explant (p=0.03) (table 4).	0	Ethical considerations	Safety, Risk and Wellbeing	Patient demographics	Patient demographics
	Al-Kaisy et al.	889	When compared with tonic stimulation, there was also less risk of explantation for systems using high frequency (10kHz-SCS) (p<0.001), or systems having greater than one waveform (including Burst-SCS with active and passive recharge) (p<0.001) (table 4).	0	Ethical considerations	Safety, Risk and Wellbeing	Reprogramming	Hardware
	Patel et al.	134	Among acute postsurgical complications reported in 15 patients (Table 3), infection was the most common, affecting 12 patients (p = 0.005) […] In these 15 patients, the median time to removal of the SCS system was 2 months.	0	Ethical considerations	Safety, Risk and Wellbeing	Infection	Medical complications
	Patel et al.	134	Additionally, hemorrhage was observed in 2 patients and immediate postoperative paraplegia in 1 patient.	0	Ethical considerations	Safety, Risk and Wellbeing	Hemorrhage	Medical complications
	Patel et al.	134	In most patients, however, lack of efficacy (80.6%) or loss of stimulation (41.9%) was cited as the primary reason for hardware removal.	0	Ethical considerations	Safety, Risk and Wellbeing	Lack/loss of benefit	Therapeutic benefit
	Patel et al.	134	Electrode failure due to migration occurred in 14% of patients (Table 4).	0	Ethical considerations	Safety, Risk and Wellbeing	Hardware complications	Hardware
	Patel et al.	134	Allergic reaction was the primary reason in 2 patients.	0	Ethical considerations	Safety, Risk and Wellbeing	Allergy, hypersensitivity reaction	Medical complications
	Patel et al.	135	In 72 patients who underwent neuropsychiatric evaluation before SCS implantation, medical records noted high rates of major depression (63.5%), anxiety (33.8%), posttraumatic stress disorder (PTSD) (12.2%), drug or alcohol abuse (12%), and physical or sexual abuse (21.6%). In 57 patients without such evaluation, 30 (52.6%) patients self-reported some form of psychiatric disease, including depress…	0	Ethical considerations	Safety, Risk and Wellbeing	Patient demographics	Patient demographics
	Patel et al.	135	We found that our patients with a diagnosis of PTSD or depression/anxiety more likely underwent SCS removal before 1 year (p = 0.023 and p = 0.047, respectively).	0	Ethical considerations	Safety, Risk and Wellbeing	Psychiatric comorbidities/complications	Comorbidities
	Dupré et al.	501-502	The reasons for having the implant removed included inadequate pain control (IPC; n = 121, 73%)	0	Ethical considerations	Safety, Risk and Wellbeing	Lack/loss of benefit	Therapeutic benefit
	Dupré et al.	501	[…] discomfort at the generator or electrode site (DIS; n = 36, 22%), […]	0	Ethical considerations	Safety, Risk and Wellbeing	Discomfort	Medical complications
	Dupré et al.	501	[…] desire and/or need to undergo magnetic resonance imaging (MRI; n = 16, 10%) […]	0	Ethical considerations	Safety, Risk and Wellbeing	MRI need	Medical complications
	Dupré et al.	501	[…] painful dysesthesias related to stimulation (PDS; n = 15, 9%) […]	0	Ethical considerations	Safety, Risk and Wellbeing	Pain	Medical complications
	Dupré et al.	501	[…] infection or wound dehiscence (IDE; n = 15, 9%), […]	0	Ethical considerations	Safety, Risk and Wellbeing	Infection, skin erosion	Medical complications
	Dupré et al.	501	[…] electrical stimulation in soft tissue at or near generator or leads (ARC; n = 7, 4%), […]	0	Ethical considerations	Safety, Risk and Wellbeing	Discomfort	Medical complications
	Dupré et al.	501	[…] resolution of symptoms that prompted original SCS implantation (ROS; n = 7, 4%), […]	0	Ethical considerations	Safety, Risk and Wellbeing	Resolution of symptoms	Disease-related
	Dupré et al.	501	[…] weakness (WEA; n = 3, 2%), pseudoomeningocele (PMN; n = 2, 1%), and muscle spasms […]	0	Ethical considerations	Safety, Risk and Wellbeing	Neurological complications	Medical complications
	Van Buyten et al.	643	Unanticipated explants are defined as any removal of an IPG with the subject still alive, except cases of battery depletion or a decision to change to a different IPG with additional waveforms, MRI compatibility, or other lead configurations.	0	Ethical considerations	Safety, Risk and Wellbeing	Other	Medical complications
	Van Buyten et al.	643	Unanticipated explants were further categorized as due to inadequate pain relief, [...]	0	Ethical considerations	Safety, Risk and Wellbeing	Lack/loss of benefit	Therapeutic benefit
	Van Buyten et al.	643	[...] or from infection or wound dehiscence,[…]	0	Ethical considerations	Safety, Risk and Wellbeing	Infection, skin erosion	Medical complications
	Van Buyten et al.	643	[…] pocket pain, […]	0	Ethical considerations	Safety, Risk and Wellbeing	Discomfort	Medical complications
	Van Buyten et al.	643	[…] IPG problem, lead problem […]	0	Ethical considerations	Safety, Risk and Wellbeing	Hardware complications	Hardware
	Van Buyten et al.	643	[…] need for MRI, […]	0	Ethical considerations	Safety, Risk and Wellbeing	MRI need	Comorbidities
	Van Buyten et al.	643	[…] or subject becoming free from pain.	0	Ethical considerations	Safety, Risk and Wellbeing	Resolution of symptoms	Disease-related
	Bendel et al.	554, 555	Five of 67 patients developed an SCS related wound infection greater than 365 days after implantation. For SCS related infections occurring within 365 days of implantation, the infection rate was 2.27%. […] As summarized in Table 4, 52 of the 67 patients required complete system explantation to resolve the infection (77.6%). However, some infections resolved with antibiotics only (13.4%, n 5 9) o…	0	Ethical considerations	Safety, Risk and Wellbeing	Infection	Medical complications
	Hamzaoğlu et al.	210	Infection was observed in eight patients (11.4%). The entire device was explanted in four (50%) of the eight patients.	0	Ethical considerations	Safety, Risk and Wellbeing	Infection	Medical complications
	Hamzaoğlu et al.	210	A common feature of the patients who underwent late explantation was obsessive behavior, such as scratching the cranial and subclavicular incision regions.	0	Ethical considerations	Safety, Risk and Wellbeing	Comorbidities	Comorbidities
	Delaporte and Vandekelft	57	There were no instances of infection observed with a temporary electrode. Five patients, however, developed superficial wound infection around their subcutaneously implanted hardware. This was routinely treated by the temporary removal of the system.	1	Ethical considerations	Safety, Risk and Wellbeing	Infection	Medical complications
	Delaporte and Vandekelft	57	Eight systems were completely removed due to poor results	0	Ethical considerations	Safety, Risk and Wellbeing	Lack/loss of benefit	Therapeutic benefit
	Delaporte and Vandekelft	57	There were 8 casesof spontaneous electrode migration and 6 of wire breakage (all confirmed at operation and recovered pain relief after electrode replacement).	1	Ethical considerations	Safety, Risk and Wellbeing	Hardware complications	Hardware
	Delaporte and Vandekelft	58	Eight patients have been re-operated for changing the battery.	1	Ethical considerations	Safety, Risk and Wellbeing	Battery change	Hardware
	Kiss and Becker	810	Two patients had buttock placement of the IPG because of multiple abdominal procedures and hernias in one and plans for pregnancy in another.	0	Ethical considerations	Safety, Risk and Wellbeing	Pregnancy	Comorbidities
	Kiss and Becker	810	There was one delayed skin erosion in a morbidly obese patient, 21 months after initial implantation. […] The system was removed, and re-implanted 11 months later in the subclavicular region.	1	Ethical considerations	Safety, Risk and Wellbeing	Skin erosion	Medical complications
	Kiss and Becker	810	In one patient, the IPG malfunctioned and was replaced 17 months post-operatively.	1	Ethical considerations	Safety, Risk and Wellbeing	Hardware complications	Hardware
	Kiss and Becker	810	The most common adverse event was loss of paresthetic coverage requiring four revisions in four patients.	1	Ethical considerations	Safety, Risk and Wellbeing	Repositioning	Medical complications
	Kiss and Becker	810	The most troubling adverse events involved psychiatric complications. One patient who had apparently stable bipolar disorder pre-operatively, required a three week hospital stay for narcotic addiction ten months post-implant. Another patient who had no prior psychiatric issues, experienced significant depression requiring in-patient management.	0	Ethical considerations	Safety, Risk and Wellbeing	Psychiatric symptoms	Medical complications
	Kiss and Becker	810	Five patients experienced no benefit and their systems were explanted at 7.2-33.9 months.	0	Ethical considerations	Safety, Risk and Wellbeing	Lack/loss of benefit	Therapeutic benefit
	Gocmen et al.	141	The incidence of hardware-related infection was 5.9% (6 out of 102 patients; 3 females and 3 males). We reused the IPG in these 6 cases.	0	Ethical considerations	Safety, Risk and Wellbeing	Infection	Medical complications
	Wetzelaer et al.	930	We identified thirteen infections in eleven patients who developed an infection of the implanted DBS hardware. [...] In five cases, antibiotic therapy was unsuccessful. They required surgical removal of the infected DBS hardware and subsequent replacement. The remaining four cases of infection underwent immediate removal due to the surgeon’s preference without an antibiotic therapy attempt (Table…	0	Ethical considerations	Safety, Risk and Wellbeing	Infection	Medical complications
	Wetzelaer et al.	931	The costs of treating a case of DBS hardware infection with an immediate IPG replacement surgery are €29,301. The costs of a successful treatment with antibiotics only are €9499. When treatment with antibiotics fails to resolve the infection and surgery to replace the IPG is required, the total costs of the treatment are then €38,741. [...] This results in average treatment costs per patient of €…	0	Ethical considerations	Safety, Risk and Wellbeing	Financial considerations	Financial considerations
	Fytagoridis et al.	237	Thus, 28 of 808 patients (3.5%) suffered an infection after IPG replacement requiring removal of the DBS hardware. Eighteen of these 28 patients were treated successfully by removal of the IPG and extension cables, sparing the intracerebral electrodes, with reimplantation of the extension cables and IPG after 2–12 months, [...]	0	Ethical considerations	Safety, Risk and Wellbeing	Infection	Medical complications
	Fytagoridis et al.	237	Eleven noninfectious adverse events (0.9%) were recorded among seven patients (0.9%). Three patients had revision of the IPG or relocation of the IPG and extension cables due to emaciation or thinning of the skin over the IPG (without sequential infection); one of these patients had three such procedures during 1 year.	1	Ethical considerations	Safety, Risk and Wellbeing	Skin erosion	Medical complications
	Fytagoridis et al.	237	The other non-infectious events were two local hematomas after IPG replacement which were evacuated, [...]	0	Ethical considerations	Safety, Risk and Wellbeing	Hematoma	Medical complications
	Fytagoridis et al.	237	[…] one malfunctioning IPG was replaced after rapid depletion, […]	0	Ethical considerations	Safety, Risk and Wellbeing	Hardware complications	Medical complications
	Fytagoridis et al.	237	[…] and one case of iatrogenic damage to the extension cables during the procedure resulting in a revision with implantation of new extension cables.	0	Ethical considerations	Safety, Risk and Wellbeing	Intraoperative complications	Medical complications
	Burwell et al.	4	For long-term implants, the affected neural tissue may also develop glial scarring, which can surround the implant and impede BCI function [25, 31].	0	Ethical considerations	Safety, Risk and Wellbeing	Hardware complications	Hardware
	Carmichael and Carmichael	43	We wish to ascertain what meanings the prototype has for people, but with sensitivity and not by causing them emotional discomfort.	0	Ethical considerations	Safety, Risk and Wellbeing	Emotional and psychological harm	Psychological factors
	Carmichael and Carmichael	44	As far as the REC was concerned, participants with disabilities were ‘‘vulnerable’’ (regardless of their self-assessment) and a broad duty of care on the part of researchers was more important than obtaining ethical ‘‘clearance’’.	0	Ethical considerations	Justice and Fairness	Research ethics	Non-maleficence, patient well-being
	Carmichael and Carmichael	44	The committee expressed concern over the statistic that you expect that up to 10% of participants will not be able to ‘‘train their brains’’ to use the device	0	Ethical considerations	Safety, Risk and Wellbeing	Therapy compliance	Therapeutic compliance
	Chari et al.	5	There are a number of key areas of research with regards to improving this technology. The first is the foreign body reaction, a classic physiological response of the body to implanted foreign device’s recording and stimulation capabilities as the formation of fibrotic tissue around the material. In the context of BMIs, this affects both the short and long-term performance of the interface eventu…	0	Ethical considerations	Safety, Risk and Wellbeing	Biocompatibility	Biocompatibility
	Chari et al.	7	Microelectrode arrays and depth electrodes require cortical penetration. Histological analyses from microelectrode arrays, implanted largely in research contexts during short-term monitoring of epilepsy patients, confirm ‘minimal’ tissue damage associated with pneumatic implantation devices designed to minimize trauma, but implantation is not without risk.	0	Ethical considerations	Safety, Risk and Wellbeing	Risk	Medical complications
	Klein and Ojemann	2	Electrode insertion causes local mechanical damage to tissue, though the functional impact of this damage is largely unknown (McGie et al 2013b). Systematic data on perioperative BCI risk also is limited (Mak and Wolpaw 2009), though data from DBS suggests that electrode insertion is associated with a 2%–4% chance of brain hemorrhage and 2%–6% chance of infection (Foley 2015).	0	Ethical considerations	Safety, Risk and Wellbeing	Risk	Medical complications
	Klein and Ojemann	2	Implanted electrodes induce encapsulation, a foreign body response that can degrade signal detection quality in recording electrodes and require higher levels of current from stimulatory electrodes in order to overcome tissue resist- ance, with attendant risk of tissue damage and spread of stimulation beyond the intended target (McGie et al 2013).	0	Ethical considerations	Safety, Risk and Wellbeing	Hardware	Hardware
	Klein and Ojemann	3	Battery-powered systems rely on wires to travel through tissue (e.g., skull, epidural space, subdural space, or brain parenchyma) in order to bring power to electricity-dependent components, and these interfaces are subject to infection and erosion. Surgical replacement of implanted batteries carries perioperative risk.	0	Ethical considerations	Safety, Risk and Wellbeing	Risk	Medical complications
	Klein and Ojemann	7	Second, implantable BCI research can involve extensive and exhaustive training on use of a device, a ‘risk’ that subjects may not fully appreciate at study onset. Though every effort should be made to inform and screen potential subjects, the right to withdraw from the study at any time needs to be respected.	0	Ethical considerations	Safety, Risk and Wellbeing	Research ethics	Agency and autonomy
	Clausen	496	Adverse events of DBS include surgical complications like haemorrhage, seizure and infection as well as side effects like cognitive, behavioural, affective and psychosocial impairments. The most frequent surgical complication is intracranial haemorrhage (2.2%). Though intracranial haemorrhage can have dramatic consequences, due to its relatively low incidence DBS is considered a safe intervention.	0	Ethical considerations	Safety, Risk and Wellbeing	Risk	Medical complications
	Clausen	496	Patients reported problems in psychosocial adjustment especially affecting family relationships and professional life. Though they were not happy, none of the 29 patients wanted to stop stimulation.	0	Ethical considerations	Safety, Risk and Wellbeing	Social problems	Social relationships
	Clausen	496	In rare cases, adjustment fails to handle side effects. In a Dutch Parkinson’s disease patient, STN DBS not only increased motor function but also induced untreatable mania, which left the patient incompetent.	0	Ethical considerations	Safety, Risk and Wellbeing	Psychiatric symptoms	Medical complications
	Clausen	496	Such single cases, and patients reporting ‘Now I feel like a machine, I’ve lost my passion. I don’t recognize myself anymore’, prompted some to identify change of personality and personal identity or authenticity and alienation respectively as the main ethical problem in evaluating DBS.	0	Ethical considerations	Safety, Risk and Wellbeing	Identity	Identity
	Clausen	499	Schermer discusses an interesting case of a woman suffering from OCD. Although DBS had no therapeutic effect on her complaint, she suddenly felt very happy and asked to continue stimulation. Should the physician switch off the stimulator because of lacking therapeutic effects? Would he otherwise really trade happiness instead of trying to relieve suffering, as he reported?	0	Ethical considerations	Safety, Risk and Wellbeing	Psychological benefit	Psychological factors
	Hendriks et al.	E2	First, surgery for implanting or replacing invasive neural devices poses risks such as intracranial hemorrhage, stroke, infection, and seizures.	0	Ethical considerations	Safety, Risk and Wellbeing	Complications	Medical complications
	Hendriks et al.	E2	Second, implanted device hardware poses risks, including infection, malfunction, erosion, and migration or fracture of leads, which may require additional surgery or explantation.	1	Ethical considerations	Safety, Risk and Wellbeing	Hardware complications	Hardware
	Hendriks et al.	E2	In addition, devices can fail, resulting in risks associated with sudden treatment termination and/or another surgery.	0	Ethical considerations	Safety, Risk and Wellbeing	Hardware complications	Hardware
	Hendriks et al.	E2	Implanted devices may be contraindicated for some magnetic resonance imaging30 or cardiac pacemakers.	0	Ethical considerations	Safety, Risk and Wellbeing	MRI need	Comorbidities
	Hendriks et al.	E3	Third, stimulation can cause adverse effects.	0	Ethical considerations	Safety, Risk and Wellbeing	Adverse effects	Medical complications
	Hendriks et al.	E3	Some studies report DBS effects on cognition (eg, word-finding difficulties), and also atypical risks such as effects on personality, mood, behavior, and perceptions of identity, authenticity, privacy, and agency.	0	Ethical considerations	Safety, Risk and Wellbeing	Cognition, complications	Medical complications, agency and autonomy
	Hendriks et al.	E3	Furthermore, research may entail an uncertain likelihood of benefit and possible loss of obtained or perceived benefits if the study is discontinued.	0	Ethical considerations	Justice and Fairness	Research ethics	Research ethics
	Hendriks et al.	E3	After participants complete or discontinue a study, they may be left with costs for device maintenance, continued access, or explantation.	0	Ethical considerations	Justice and Fairness	Financial issues	Financial considerations
	Hendriks et al.	E4	Furthermore, participants may have difficulties distinguishing between the imperatives of clinical research and standard clinical care, or not recognize purely research procedures (ie, therapeutic misconception).	0	Ethical considerations	Justice and Fairness	Research ethics	Research ethics
	Hendriks et al.	E5	In addition, avoiding exploitation of research participants, promoting participant welfare and minimizing harm, and respecting participants as persons (not just as means) support posttrial responsibilities.	0	Ethical considerations	Justice and Fairness	Post-trial responsibilities, research ethics	Post-trial considerations
	Hendriks et al.	E6	However, budgets for invasive device trials frequently do not cover the costs of, for example, device removal or replacing a depleted battery.	1	Ethical considerations	Justice and Fairness	Financial issues	Financial considerations
	Hendriks et al.	E6	Furthermore, health insurance plans deny coverage for investigational implants, requiring participants who benefit from investigational devices to rely on personal funds and researchers' advocacy for donations.	0	Ethical considerations	Justice and Fairness	Financial issues	Financial considerations
	Hendriks et al.	E6	Researchers and funders also should take reasonable steps to facilitate continued access to neural devices that are benefitting participants and may have further posttrial responsibilities as described above.	0	Ethical considerations	Justice and Fairness	Post-trial responsibilities, research ethics	Post-trial considerations
	Hendriks et al.	E7-E8	[…] researchers, device manufacturers, and health care institutions should plan ahead to ensure that compatible replacement parts and software remain available for users with earlier neural device models and that clinicians are trained to use them.	0	Ethical considerations	Justice and Fairness	Expertise, hardware	Post-trial considerations, hardware
	Klein	4	Safety risks can be grouped by BCI component: electrodes, power supply, or data processing. […] As these devices are inducing foreign material into the body, they generate problems of biocompatibility.	0	Ethical considerations	Safety, Risk and Wellbeing	Biocompatibility	Biocompatibility
	Klein	4	In DBS the perioperative risks of hemorrhage are 2–4 % and of infection 2–6 % (Foley 2015).	0	Ethical considerations	Safety, Risk and Wellbeing	Complications	Medical complications
	Klein	4	If encapsulation leads to decreased fidelity of signal detection, higher levels of stimulation may be required to overcome encapsulation resistance, with resultant tissue damage and spread of stimulation beyond the original field.	0	Ethical considerations	Safety, Risk and Wellbeing	Complications, hardware complications	Medical complications
	Klein	4	[…] loss of functioning electrodes over time is a well-known and translation-limiting problem in BCI.	0	Ethical considerations	Safety, Risk and Wellbeing	Hardware complications	Hardware
	Klein	4	The potential of stimulation to induce neuroplasticity changes in brain signaling is known, but poorly understood, particularly in the case of chronic stimulation (McGie 2013).	0	Ethical considerations	Safety, Risk and Wellbeing	Complications	Medical complications
	Klein	5	Early adopters of BCI may be disadvantaged if they require explantation of outmoded technology, such as if power and computation systems are not made backward compatible with ‘‘old’’ electrodes.	0	Ethical considerations	Safety, Risk and Wellbeing	Hardware complications	Hardware
	Klein	5	The tissue interface with the wired system can lead to skin erosion and abnormal bone growth.	0	Ethical considerations	Safety, Risk and Wellbeing	Skin erosion	Medical complications
	Klein	5	Standard wired DBS systems require periodic battery replacement (about every 5 years) and attendant surgical risks (Larson 2014).	1	Ethical considerations	Safety, Risk and Wellbeing	Hardware	Hardware
	Klein	5	Wired data transmission systems run risks of skin erosion and tissue disruption similar to those of wired power systems, whereas wireless transmission systems sidestep these risks but offer tradeoffs of lower bandwidth and increased data security risks (McGie 2013).	0	Ethical considerations	Safety, Risk and Wellbeing	Skin erosion, security	Medical complications, hardware
	Klein	6	Decision-making capacity may be unproblematic at study outset but individuals may become impaired during the course of BCI research.	0	Ethical considerations	Safety, Risk and Wellbeing	Informed consent	Research ethics
	Klein	9	More broadly, 15–30 % of subjects fail to use a BCI system effectively, a phenomenon that has been called ‘‘BCI illiteracy’’ (Kubler and Muller 2007).	0	Ethical considerations	Safety, Risk and Wellbeing	Therapy compliance	Therapeutic compliance
	Klein	12	Concerns about DBS and its potential effect on identity are driven in large part by now well-cited cases of personality change after DBS: an individual with Parkinson’s disease who developed mania following DBS implantation so severe that it led to psychiatric institutionalization (Leentjens et al. 2004), a woman who felt ‘‘like a machine’’ and lost all interest in areas of her pre-implant life (…	0	Ethical considerations	Safety, Risk and Wellbeing	Psychiatric symptoms, identity	Medical complications, identity
	Klein	14	Disease-related stigma may induce individuals to seek DBS (Wardrope 2014). […] Feelings toward implanted technologies, like DBS, can be both liberating (e.g., freedom from the bradykinesia of Parkinson’s disease) and isolating (e.g., special attention during airport security screening).	0	Ethical considerations	Agency and Identity	Identity	Identity
	Lázaro-Muñoz et al.	1	Thirty months after the start of the initial trial, the sponsor terminated the follow-up study. […] However, the sponsor had agreed only to cover the cost of implant removal or a rechargeable battery. Thus, participants who wanted to continue to benefit from the device had to rely mostly on personal funds and researchers’ advocacy for donations to keep it functioning.	1	Ethical considerations	Justice and Fairness	Financial issues	Financial considerations
	Lázaro-Muñoz et al.	1	In fact, most sponsors do not cover the cost of device removal or a rechargeable battery.	1	Ethical considerations	Justice and Fairness	Financial issues	Financial considerations
	Lázaro-Muñoz et al.	1	In exchange, per the theory of partial entrustment, researchers are obliged to provide ancillary care if, for example, something goes awry and a participant is harmed.	0	Ethical considerations	Justice and Fairness	Post-trial responsibilities, research ethics	Research ethics
	Lázaro-Muñoz et al.	1	First, the duty to act with compassion requires that researchers take reasonable steps to respond to participants in need. For participants with treatment-resistant disorders who do benefit, the investigational device is the only option that addresses their health needs.	0	Ethical considerations	Justice and Fairness	Post-trial responsibilities, research ethics	Research ethics
	Lázaro-Muñoz et al.	1	Second, […], researchers should engage with participants as whole people and treat them with respect, not simply as a means to an end […]	0	Ethical considerations	Justice and Fairness	Research ethics	Research ethics
	Lázaro-Muñoz et al.	2	Third, participants are increasingly considered partners in the research enterprise and arguably should receive more reciprocation for their participation, […]	0	Ethical considerations	Justice and Fairness	Research ethics	Research ethics
	Lázaro-Muñoz et al.	2	The strength of the moral obligation to provide care beyond the study protocol depends on several factors, including the vulnerability of participants and the potential impact on the ability to conduct the research. The more vulnerable and burdened the participant is, the higher the debt of gratitude or reciprocity.	0	Ethical considerations	Justice and Fairness	Research ethics	Research ethics
	Lázaro-Muñoz et al.	2	As few experts can adequately maintain these devices, participants are uniquely dependent on the researchers.	0	Ethical considerations	Justice and Fairness	Expertise	Research ethics
	Bullard et al.	4	Notably, only seven hardware-related deaths occurred within these patients.	0	Ethical considerations	Safety, Risk and Wellbeing	Death, complications	Medical complications
	Bullard et al.	4	Of all the articles included in the study, 133 consisting of 19,389 patients reported on hemorrhage. The overall incidence rate was 2.86%.	0	Ethical considerations	Safety, Risk and Wellbeing	Complications	Medical complications
	Bullard et al.	5	Although hemorrhage is most likely to occur in the brain for these procedures, it also occurred in other areas throughout the body as well: at the site of the IPG (8.13%) and along the extension cable (1.62%). […] In serious cases, the device is normally explanted.	0	Ethical considerations	Safety, Risk and Wellbeing	Complications	Medical complications
	Bullard et al.	5	There were 174 articles consisting of 27,072 patients that reported data on infection. It was the most frequently occurring adverse event, with an incidence rate 3.79% and was the main reason for ultimate device explanation. […] The majority of the reported infections were classified as severe, meaning they resulted in the patient having additional surgery. However, although additional surgery wa…	1	Ethical considerations	Safety, Risk and Wellbeing	Infection	Medical complications
	Bullard et al.	5	However, if the infection was extremely severe and wide-spread the entire system would be permanently explanted (20.7%).	0	Ethical considerations	Safety, Risk and Wellbeing	Infection	Medical complications
	Bullard et al.	5	In 62.6% of cases where skin erosion was reported there was also a case of infection reported near the site of erosion. An additional surgery or procedure was required in 25% of cases with skin erosion. Typically, wound debridement or surgical closure was used to repair skin erosion, however some instances required revisions and re-implantation of hardware. [...] There were only 18 cases of skin …	0	Ethical considerations	Safety, Risk and Wellbeing	Skin erosion	Medical complications
	Bullard et al.	5	Overall, IPG malfunction occurred 2.33% of the time, extension cable malfunction occurred 1.95% of the time, lead fracture occurred 2.53% of the time, and lead migration occurred 3.49% of the time. [...] In 22.6% of reported cases (including the electrical shock incident), they were able to revise and [...] . In only two cases was a complete explantation necessary.	0	Ethical considerations	Safety, Risk and Wellbeing	Hardware complications	Medical complications
	Bullard et al.	6	Participant S1 at the University of Pittsburgh was implanted for 987days and then explanted due to skin retraction around the pedestals	0	Ethical considerations	Safety, Risk and Wellbeing	Skin erosion	Medical complications
